# Supplementary material for: Immune Cells as Mediators of Lipidome Influence on Osteoporosis: Evidence from a Mediation Analysis
Source: Diagnostics (Basel). 2025 May 20;15(10):1287. doi: 10.3390/diagnostics15101287 (PMC12109629; doi:10.3390/diagnostics15101287)
Supplement: Supplementary file 1 [file diagnostics-15-01287-s001.zip]

Archive with 10 entries (9 files):
- Supplementary data files/
- Supplementary data files/Supplementary Fig. S1.tiff
- Supplementary data files/Supplementary Fig. S2.tiff
- Supplementary data files/Supplementary Fig. S3.tiff
- Supplementary data files/Supplementary Fig. S4.tiff
- Supplementary data files/Supplementary Fig. S5.tiff
- Supplementary data files/Supplementary Table S1.xlsx
- Supplementary data files/Supplementary Table S2.xlsx
- Supplementary data files/Supplementary Table S3.xlsx
- Supplementary data files/Supplementary Table S4.xlsx
