# Supplementary material for: Immune Cells as Mediators of Lipidome Influence on Osteoporosis: Evidence from a Mediation Analysis
Source: Diagnostics (Basel). 2025 May 20;15(10):1287. doi: 10.3390/diagnostics15101287 (PMC12109629; doi:10.3390/diagnostics15101287)
Supplement: Supplementary file 1 [file diagnostics-15-01287-s001.zip › Supplementary data files/Supplementary Table S1.xlsx]

## Sheet: Sheet1
Supplementary Table1 Causal effects of lipidome on osteoporosis
Traits	Methods	Beta	Low	Up	P
Triacylglycerol (48:0) levels	MR Egger	0.164959	-0.0109973	0.340915	0.0836797
	Weighted median	0.0720253	-0.0411718	0.185222	0.212356
	Inverse variance weighted	0.123997	0.0392827	0.208712	0.00411947
	Simple mode	0.0575516	-0.159059	0.274162	0.608884
	Weighted mode	0.0575516	-0.137592	0.252695	0.570398
Triacylglycerol (48:3) levels	MR Egger	-0.11433	-0.335081	0.10642	0.319774
	Weighted median	-0.0357197	-0.146476	0.075037	0.527314
	Inverse variance weighted	-0.0994367	-0.178676	-0.0201978	0.0139093
	Simple mode	-0.0459363	-0.285948	0.194075	0.710608
	Weighted mode	-0.0326291	-0.228565	0.163306	0.746736
