# Supplementary material for: Immune Cells as Mediators of Lipidome Influence on Osteoporosis: Evidence from a Mediation Analysis
Source: Diagnostics (Basel). 2025 May 20;15(10):1287. doi: 10.3390/diagnostics15101287 (PMC12109629; doi:10.3390/diagnostics15101287)
Supplement: Supplementary file 1 [file diagnostics-15-01287-s001.zip › Supplementary data files/Supplementary Table S2.xlsx]

## Sheet: Sheet1
Supplementary Table2 Causal effects of osteoporosis on lipidome
Exposure	Outcome	Methods	Beta	Low	Up	P
Osteoporosis	Triacylglycerol (48:0) levels	MR Egger	-0.189693	-0.950803	0.571418	0.673511
		Weighted median	-0.0617385	-0.285067	0.16159	0.587931
		Inverse variance weighted	-0.0121213	-0.204948	0.180706	0.901943
		Simple mode	-0.0844861	-0.398989	0.230017	0.634972
		Weighted mode	-0.0828116	-0.381211	0.215588	0.624305
	Triacylglycerol (48:3) levels	MR Egger	0.115674	-0.57749	0.808838	0.774666
		Weighted median	0.0663129	-0.138057	0.270683	0.524795
		Inverse variance weighted	0.0362787	-0.13666	0.209217	0.680951
		Simple mode	0.0933281	-0.178932	0.365588	0.549779
		Weighted mode	0.101529	-0.19037	0.393427	0.544324
