# Supplementary material for: Immune Cells as Mediators of Lipidome Influence on Osteoporosis: Evidence from a Mediation Analysis
Source: Diagnostics (Basel). 2025 May 20;15(10):1287. doi: 10.3390/diagnostics15101287 (PMC12109629; doi:10.3390/diagnostics15101287)
Supplement: Supplementary file 1 [file diagnostics-15-01287-s001.zip › Supplementary data files/Supplementary Table S3.xlsx]

## Sheet: Table s3_ImmuneSNP
Supplementary Table3 SNP loci in immune cells
pval.exposure,chr.exposure,pos.exposure,samplesize.exposure,beta.exposure,se.exposure,id.exposure,SNP,effect_allele.exposure,other_allele.exposure,eaf.exposure,exposure,mr_keep.exposure,pval_origin.exposure,data_source.exposure
1.09E-06,1,233045963,3658,0.5864,0.1201,ebi-a-GCST90001391,rs72757888,T,C,0.01,IgD+ %B cell,TRUE,reported,igd
7.91E-06,2,238560295,3658,-0.2355,0.05263,ebi-a-GCST90001391,rs56209800,T,A,0.0547,IgD+ %B cell,TRUE,reported,igd
9.67E-06,2,66001846,3658,0.1829,0.04129,ebi-a-GCST90001391,rs7597061,G,T,0.0998,IgD+ %B cell,TRUE,reported,igd
2.99E-06,3,106834795,3658,1.402,0.2997,ebi-a-GCST90001391,rs138919897,G,A,0.0019,IgD+ %B cell,TRUE,reported,igd
6.10E-07,4,164344795,3658,0.9378,0.1877,ebi-a-GCST90001391,rs4691917,G,A,0.9956,IgD+ %B cell,TRUE,reported,igd
2.38E-08,5,144608340,3658,0.1542,0.02757,ebi-a-GCST90001391,rs17405603,T,A,0.284,IgD+ %B cell,TRUE,reported,igd
2.83E-06,6,114522609,3658,0.49,0.1045,ebi-a-GCST90001391,rs72952600,G,C,0.0142,IgD+ %B cell,TRUE,reported,igd
1.92E-06,6,31312892,3658,0.1454,0.03049,ebi-a-GCST90001391,rs9265870,G,A,0.4718,IgD+ %B cell,TRUE,reported,igd
1.00E-05,6,91791081,3658,0.2426,0.05485,ebi-a-GCST90001391,rs12204136,C,T,0.0522,IgD+ %B cell,TRUE,reported,igd
3.84E-06,7,68025695,3658,0.1184,0.0256,ebi-a-GCST90001391,rs10226722,C,T,0.6006,IgD+ %B cell,TRUE,reported,igd
1.65E-06,8,119323401,3658,-0.152,0.03167,ebi-a-GCST90001391,rs2450220,T,C,0.816,IgD+ %B cell,TRUE,reported,igd
2.43E-06,9,2570753,3658,0.4421,0.09364,ebi-a-GCST90001391,rs140191306,T,C,0.0179,IgD+ %B cell,TRUE,reported,igd
1.49E-06,12,110228055,3658,0.3904,0.08097,ebi-a-GCST90001391,rs11068290,T,C,0.0231,IgD+ %B cell,TRUE,reported,igd
8.75E-06,13,22879729,3658,-0.4199,0.09432,ebi-a-GCST90001391,rs11616703,T,G,0.0171,IgD+ %B cell,TRUE,reported,igd
9.63E-06,16,30744826,3658,0.1273,0.02872,ebi-a-GCST90001391,rs62057183,T,C,0.2508,IgD+ %B cell,TRUE,reported,igd
6.08E-07,17,77637123,3658,-0.174,0.03482,ebi-a-GCST90001391,rs73426855,C,T,0.1471,IgD+ %B cell,TRUE,reported,igd
4.75E-06,17,51092001,3658,-0.4088,0.08921,ebi-a-GCST90001391,rs148496020,A,T,0.0193,IgD+ %B cell,TRUE,reported,igd
8.94E-06,1,247700906,3656,0.1675,0.03766,ebi-a-GCST90001392,rs1919856,G,A,0.108,IgD+ CD38br AC,TRUE,reported,igd
4.44E-06,1,200858159,3656,0.6503,0.1415,ebi-a-GCST90001392,rs116285595,T,C,0.0068,IgD+ CD38br AC,TRUE,reported,igd
5.51E-06,1,214476260,3656,5.387,1.184,ebi-a-GCST90001392,rs116104104,T,C,4.00E-04,IgD+ CD38br AC,TRUE,reported,igd
2.71E-06,1,99149370,3656,0.3487,0.07421,ebi-a-GCST90001392,rs12036556,T,C,0.0265,IgD+ CD38br AC,TRUE,reported,igd
2.10E-07,1,233503875,3656,-0.1382,0.02658,ebi-a-GCST90001392,rs1294253,C,T,0.7254,IgD+ CD38br AC,TRUE,reported,igd
1.29E-06,1,167027268,3656,1.249,0.2574,ebi-a-GCST90001392,rs146959444,C,T,0.0023,IgD+ CD38br AC,TRUE,reported,igd
6.29E-06,2,128428350,3656,-0.3262,0.07211,ebi-a-GCST90001392,rs113965271,C,G,0.0286,IgD+ CD38br AC,TRUE,reported,igd
2.85E-07,2,16464227,3656,-0.1396,0.02714,ebi-a-GCST90001392,rs733555,T,G,0.2637,IgD+ CD38br AC,TRUE,reported,igd
1.80E-06,2,155636739,3656,1.533,0.3206,ebi-a-GCST90001392,rs78188887,G,A,0.0014,IgD+ CD38br AC,TRUE,reported,igd
1.57E-08,2,105587803,3656,-0.3568,0.06296,ebi-a-GCST90001392,rs140380950,C,T,0.0368,IgD+ CD38br AC,TRUE,reported,igd
3.02E-06,3,163801921,3656,0.6111,0.1307,ebi-a-GCST90001392,rs374727947,G,T,0.0098,IgD+ CD38br AC,TRUE,reported,igd
9.06E-06,3,4437358,3656,-0.1116,0.02511,ebi-a-GCST90001392,rs794185,C,T,0.3362,IgD+ CD38br AC,TRUE,reported,igd
1.09E-07,4,15915069,3656,-0.4579,0.08605,ebi-a-GCST90001392,rs76112278,A,G,0.0194,IgD+ CD38br AC,TRUE,reported,igd
2.36E-06,4,38379833,3656,-0.2956,0.06254,ebi-a-GCST90001392,rs7667070,C,T,0.0361,IgD+ CD38br AC,TRUE,reported,igd
6.16E-09,5,158276610,3656,-0.2576,0.04422,ebi-a-GCST90001392,rs80330977,A,G,0.0814,IgD+ CD38br AC,TRUE,reported,igd
4.39E-06,5,498773,3656,1.665,0.362,ebi-a-GCST90001392,rs78658073,A,G,0.001,IgD+ CD38br AC,TRUE,reported,igd
8.15E-06,5,18919526,3656,-0.1264,0.02828,ebi-a-GCST90001392,rs76660971,A,G,0.2299,IgD+ CD38br AC,TRUE,reported,igd
8.67E-06,7,48791017,3656,-0.4238,0.09514,ebi-a-GCST90001392,rs117772462,A,T,0.0159,IgD+ CD38br AC,TRUE,reported,igd
6.15E-06,7,187171,3656,-0.2229,0.04923,ebi-a-GCST90001392,rs10265656,G,A,0.9375,IgD+ CD38br AC,TRUE,reported,igd
1.42E-06,7,12847391,3656,-0.4626,0.09576,ebi-a-GCST90001392,rs143397127,C,T,0.0157,IgD+ CD38br AC,TRUE,reported,igd
2.06E-07,8,118255950,3656,-0.1256,0.02413,ebi-a-GCST90001392,rs1695681,A,C,0.5309,IgD+ CD38br AC,TRUE,reported,igd
1.23E-06,8,102770464,3656,0.4146,0.08532,ebi-a-GCST90001392,rs16868356,C,T,0.0198,IgD+ CD38br AC,TRUE,reported,igd
1.69E-06,8,130617819,3656,-0.1279,0.02666,ebi-a-GCST90001392,rs2395904,G,T,0.2657,IgD+ CD38br AC,TRUE,reported,igd
8.81E-06,10,63723909,3656,-0.1118,0.02511,ebi-a-GCST90001392,rs10821937,T,C,0.6458,IgD+ CD38br AC,TRUE,reported,igd
2.24E-06,11,15328898,3656,0.1453,0.03068,ebi-a-GCST90001392,rs61878035,A,G,0.1886,IgD+ CD38br AC,TRUE,reported,igd
5.55E-06,12,110228055,3656,0.3555,0.07815,ebi-a-GCST90001392,rs11068290,T,C,0.0231,IgD+ CD38br AC,TRUE,reported,igd
8.23E-06,12,78790468,3656,1.518,0.3399,ebi-a-GCST90001392,rs118090735,G,T,0.0011,IgD+ CD38br AC,TRUE,reported,igd
2.40E-06,14,81466662,3656,-0.1526,0.0323,ebi-a-GCST90001392,rs11159480,T,G,0.8166,IgD+ CD38br AC,TRUE,reported,igd
5.46E-06,15,56340896,3656,-0.2007,0.04408,ebi-a-GCST90001392,rs7169431,G,A,0.9219,IgD+ CD38br AC,TRUE,reported,igd
4.56E-06,16,55450479,3656,0.2489,0.05423,ebi-a-GCST90001392,rs76608654,C,T,0.0494,IgD+ CD38br AC,TRUE,reported,igd
3.47E-07,17,38038389,3656,-0.1364,0.02672,ebi-a-GCST90001392,rs12939565,T,A,0.4267,IgD+ CD38br AC,TRUE,reported,igd
7.14E-06,1,8009985,3657,0.3861,0.08587,ebi-a-GCST90001393,rs75766272,T,C,0.0201,IgD+ CD38dim %B cell,TRUE,reported,igd
6.02E-06,2,229232050,3657,-0.1211,0.02671,ebi-a-GCST90001393,rs7595353,C,T,0.3054,IgD+ CD38dim %B cell,TRUE,reported,igd
7.16E-06,3,7014131,3657,0.115,0.02558,ebi-a-GCST90001393,rs9865821,A,C,0.6459,IgD+ CD38dim %B cell,TRUE,reported,igd
1.79E-06,4,170328209,3657,0.1189,0.02486,ebi-a-GCST90001393,rs6835759,G,A,0.4701,IgD+ CD38dim %B cell,TRUE,reported,igd
2.94E-06,5,83420407,3657,-0.187,0.03994,ebi-a-GCST90001393,rs2301101,G,T,0.1097,IgD+ CD38dim %B cell,TRUE,reported,igd
9.18E-06,6,166502048,3657,0.1101,0.02478,ebi-a-GCST90001393,rs9459562,C,G,0.4346,IgD+ CD38dim %B cell,TRUE,reported,igd
7.46E-06,8,61848028,3657,0.1204,0.02683,ebi-a-GCST90001393,rs6998850,G,A,0.3018,IgD+ CD38dim %B cell,TRUE,reported,igd
4.75E-06,8,4318676,3657,0.763,0.1665,ebi-a-GCST90001393,rs546147740,C,T,0.0051,IgD+ CD38dim %B cell,TRUE,reported,igd
6.80E-06,8,12518295,3657,-0.3635,0.08066,ebi-a-GCST90001393,rs62488766,G,A,0.0283,IgD+ CD38dim %B cell,TRUE,reported,igd
4.82E-06,12,1637126,3657,1.216,0.2655,ebi-a-GCST90001393,rs61912200,A,T,0.0022,IgD+ CD38dim %B cell,TRUE,reported,igd
2.34E-07,14,65673804,3657,-0.2771,0.05349,ebi-a-GCST90001393,rs78269238,T,C,0.0582,IgD+ CD38dim %B cell,TRUE,reported,igd
7.24E-06,17,8639905,3657,0.1107,0.02463,ebi-a-GCST90001393,rs60521331,A,G,0.5022,IgD+ CD38dim %B cell,TRUE,reported,igd
7.23E-07,17,49200947,3657,0.1327,0.02673,ebi-a-GCST90001393,rs34157595,C,T,0.3154,IgD+ CD38dim %B cell,TRUE,reported,igd
2.90E-07,19,53070617,3657,-0.1265,0.02461,ebi-a-GCST90001393,rs329966,G,A,0.5425,IgD+ CD38dim %B cell,TRUE,reported,igd
3.13E-07,20,48839604,3657,0.1261,0.02461,ebi-a-GCST90001393,rs4811007,G,A,0.4837,IgD+ CD38dim %B cell,TRUE,reported,igd
7.39E-06,20,49554764,3657,0.2092,0.0466,ebi-a-GCST90001393,rs73909843,C,T,0.0764,IgD+ CD38dim %B cell,TRUE,reported,igd
7.22E-07,21,39363957,3657,0.2934,0.0591,ebi-a-GCST90001393,rs78958229,T,C,0.044,IgD+ CD38dim %B cell,TRUE,reported,igd
9.05E-06,1,166598682,3656,1.476,0.332,ebi-a-GCST90001394,rs72691696,T,C,0.0014,IgD+ CD38dim AC,TRUE,reported,igd
7.72E-06,4,91412392,3656,0.5256,0.1173,ebi-a-GCST90001394,rs7690529,G,A,0.0115,IgD+ CD38dim AC,TRUE,reported,igd
1.78E-06,5,128786753,3656,0.6732,0.1407,ebi-a-GCST90001394,rs147207149,G,A,0.0075,IgD+ CD38dim AC,TRUE,reported,igd
5.37E-07,5,158285953,3656,-0.2225,0.04431,ebi-a-GCST90001394,rs17056318,C,T,0.081,IgD+ CD38dim AC,TRUE,reported,igd
3.57E-06,5,118216738,3656,-0.1966,0.04234,ebi-a-GCST90001394,rs1510970,A,G,0.087,IgD+ CD38dim AC,TRUE,reported,igd
9.63E-06,5,146138788,3656,2.534,0.5718,ebi-a-GCST90001394,rs115150472,T,C,4.00E-04,IgD+ CD38dim AC,TRUE,reported,igd
3.49E-06,5,166970737,3656,1.849,0.3979,ebi-a-GCST90001394,rs141880653,T,C,0.001,IgD+ CD38dim AC,TRUE,reported,igd
9.25E-06,6,52336715,3656,0.2476,0.05577,ebi-a-GCST90001394,rs115951641,T,A,0.049,IgD+ CD38dim AC,TRUE,reported,igd
5.96E-07,6,100821460,3656,2.216,0.4431,ebi-a-GCST90001394,rs12197153,A,G,7.00E-04,IgD+ CD38dim AC,TRUE,reported,igd
2.38E-06,7,12847391,3656,-0.4549,0.09626,ebi-a-GCST90001394,rs143397127,C,T,0.0157,IgD+ CD38dim AC,TRUE,reported,igd
8.89E-06,7,87868543,3656,0.327,0.07351,ebi-a-GCST90001394,rs190448231,G,T,0.028,IgD+ CD38dim AC,TRUE,reported,igd
3.03E-06,8,130617819,3656,-0.1253,0.0268,ebi-a-GCST90001394,rs2395904,G,T,0.2657,IgD+ CD38dim AC,TRUE,reported,igd
1.13E-06,8,70193536,3656,0.1175,0.02409,ebi-a-GCST90001394,rs283340,C,T,0.5621,IgD+ CD38dim AC,TRUE,reported,igd
5.88E-06,8,2044843,3656,-0.1942,0.0428,ebi-a-GCST90001394,rs150663332,T,C,0.084,IgD+ CD38dim AC,TRUE,reported,igd
5.63E-06,9,138747854,3656,0.3801,0.0836,ebi-a-GCST90001394,rs139801247,C,T,0.0208,IgD+ CD38dim AC,TRUE,reported,igd
1.64E-06,10,33792014,3656,-0.4319,0.08996,ebi-a-GCST90001394,rs116851238,T,C,0.0176,IgD+ CD38dim AC,TRUE,reported,igd
1.99E-06,11,119980729,3656,0.13,0.0273,ebi-a-GCST90001394,rs12799241,A,G,0.2619,IgD+ CD38dim AC,TRUE,reported,igd
2.09E-07,13,72428296,3656,0.5528,0.1063,ebi-a-GCST90001394,rs75474045,A,G,0.0126,IgD+ CD38dim AC,TRUE,reported,igd
3.91E-06,15,37177413,3656,0.1764,0.03817,ebi-a-GCST90001394,rs12906621,A,G,0.1091,IgD+ CD38dim AC,TRUE,reported,igd
6.93E-06,16,55449193,3656,0.2458,0.0546,ebi-a-GCST90001394,rs117518951,C,T,0.049,IgD+ CD38dim AC,TRUE,reported,igd
1.19E-06,16,84305239,3656,1.912,0.3929,ebi-a-GCST90001394,rs143176410,C,G,0.001,IgD+ CD38dim AC,TRUE,reported,igd
6.01E-06,17,79265701,3656,-0.1385,0.03056,ebi-a-GCST90001394,rs8076302,T,C,0.185,IgD+ CD38dim AC,TRUE,reported,igd
5.31E-08,17,38038390,3656,-0.1486,0.02725,ebi-a-GCST90001394,rs12939566,T,A,0.4148,IgD+ CD38dim AC,TRUE,reported,igd
4.42E-06,17,14931234,3656,0.1093,0.02377,ebi-a-GCST90001394,rs4792571,T,G,0.4699,IgD+ CD38dim AC,TRUE,reported,igd
7.70E-07,19,53039110,3656,0.1183,0.0239,ebi-a-GCST90001394,rs655580,A,G,0.4571,IgD+ CD38dim AC,TRUE,reported,igd
3.31E-06,20,59926554,3656,-0.2175,0.04671,ebi-a-GCST90001394,rs34764986,C,T,0.0699,IgD+ CD38dim AC,TRUE,reported,igd
5.94E-06,1,111914431,3657,-0.1408,0.03104,ebi-a-GCST90001395,rs12122084,A,G,0.1916,IgD+ CD38- %B cell,TRUE,reported,igd
2.07E-07,3,188624425,3657,0.202,0.03882,ebi-a-GCST90001395,rs1512044,A,G,0.1084,IgD+ CD38- %B cell,TRUE,reported,igd
7.21E-06,4,109408667,3657,0.4948,0.1101,ebi-a-GCST90001395,rs76376526,T,C,0.0133,IgD+ CD38- %B cell,TRUE,reported,igd
3.88E-06,5,136421498,3657,-0.4914,0.1063,ebi-a-GCST90001395,rs78009119,G,T,0.0137,IgD+ CD38- %B cell,TRUE,reported,igd
6.81E-06,5,90267368,3657,0.308,0.06835,ebi-a-GCST90001395,rs34843244,T,A,0.033,IgD+ CD38- %B cell,TRUE,reported,igd
7.76E-06,6,5380890,3657,-0.4129,0.0922,ebi-a-GCST90001395,rs115802369,G,A,0.0175,IgD+ CD38- %B cell,TRUE,reported,igd
2.13E-06,6,32768285,3657,0.1498,0.03155,ebi-a-GCST90001395,rs2621369,T,C,0.2901,IgD+ CD38- %B cell,TRUE,reported,igd
3.91E-08,6,161871755,3657,0.1793,0.03256,ebi-a-GCST90001395,rs113398446,C,A,0.1687,IgD+ CD38- %B cell,TRUE,reported,igd
3.09E-06,6,32384933,3657,0.2539,0.05434,ebi-a-GCST90001395,rs80032720,A,G,0.0734,IgD+ CD38- %B cell,TRUE,reported,igd
4.40E-06,7,119564205,3657,0.1333,0.02899,ebi-a-GCST90001395,rs10254361,T,G,0.2404,IgD+ CD38- %B cell,TRUE,reported,igd
5.74E-06,8,14671281,3657,0.1168,0.02572,ebi-a-GCST90001395,rs2251199,G,A,0.628,IgD+ CD38- %B cell,TRUE,reported,igd
8.58E-06,8,28265475,3657,0.1209,0.02712,ebi-a-GCST90001395,rs62502412,T,A,0.2759,IgD+ CD38- %B cell,TRUE,reported,igd
7.72E-06,8,79595404,3657,-0.1169,0.02611,ebi-a-GCST90001395,rs10111625,G,A,0.5384,IgD+ CD38- %B cell,TRUE,reported,igd
6.25E-06,8,29631839,3657,0.1407,0.0311,ebi-a-GCST90001395,rs7012048,C,T,0.1874,IgD+ CD38- %B cell,TRUE,reported,igd
7.01E-06,9,37982527,3657,-2.911,0.6469,ebi-a-GCST90001395,rs148952274,T,C,4.00E-04,IgD+ CD38- %B cell,TRUE,reported,igd
6.84E-06,12,66341509,3657,0.9733,0.216,ebi-a-GCST90001395,rs79870102,G,A,0.0033,IgD+ CD38- %B cell,TRUE,reported,igd
9.81E-06,14,20673865,3657,0.112,0.02529,ebi-a-GCST90001395,rs1959342,T,A,0.3589,IgD+ CD38- %B cell,TRUE,reported,igd
4.10E-09,14,96205838,3657,0.3388,0.05748,ebi-a-GCST90001395,rs77762131,C,G,0.045,IgD+ CD38- %B cell,TRUE,reported,igd
4.35E-07,15,44517689,3657,-0.4608,0.09102,ebi-a-GCST90001395,rs10444793,A,G,0.018,IgD+ CD38- %B cell,TRUE,reported,igd
8.78E-06,15,40195637,3657,-2.756,0.6192,ebi-a-GCST90001395,rs147135384,C,T,4.00E-04,IgD+ CD38- %B cell,TRUE,reported,igd
1.78E-06,16,81986583,3657,-0.1169,0.02444,ebi-a-GCST90001395,rs11150426,C,G,0.5386,IgD+ CD38- %B cell,TRUE,reported,igd
1.73E-06,16,52294553,3657,-0.5276,0.1101,ebi-a-GCST90001395,rs181771926,A,G,0.0126,IgD+ CD38- %B cell,TRUE,reported,igd
3.63E-07,19,53070617,3657,0.1246,0.02445,ebi-a-GCST90001395,rs329966,G,A,0.5425,IgD+ CD38- %B cell,TRUE,reported,igd
4.01E-06,20,49554764,3657,-0.2138,0.04629,ebi-a-GCST90001395,rs73909843,C,T,0.0764,IgD+ CD38- %B cell,TRUE,reported,igd
7.54E-06,20,8003880,3657,0.3463,0.07724,ebi-a-GCST90001395,rs35050775,T,G,0.0268,IgD+ CD38- %B cell,TRUE,reported,igd
5.43E-06,1,85945660,3656,-0.1336,0.02933,ebi-a-GCST90001396,rs10493766,G,A,0.233,IgD+ CD38- AC,TRUE,reported,igd
5.85E-06,3,44741083,3656,-0.3526,0.07768,ebi-a-GCST90001396,rs149701635,G,C,0.0263,IgD+ CD38- AC,TRUE,reported,igd
2.74E-06,3,96406408,3656,0.1854,0.03946,ebi-a-GCST90001396,rs79207264,A,G,0.1184,IgD+ CD38- AC,TRUE,reported,igd
8.09E-06,4,178658413,3656,-0.278,0.0622,ebi-a-GCST90001396,rs71615254,C,A,0.0406,IgD+ CD38- AC,TRUE,reported,igd
2.59E-06,5,502938,3656,0.3025,0.06424,ebi-a-GCST90001396,rs146127735,A,G,0.0383,IgD+ CD38- AC,TRUE,reported,igd
4.88E-06,6,32758761,3656,0.174,0.03801,ebi-a-GCST90001396,rs1158784,T,A,0.1554,IgD+ CD38- AC,TRUE,reported,igd
2.99E-06,6,130514590,3656,-0.1686,0.03603,ebi-a-GCST90001396,rs12216018,T,C,0.1415,IgD+ CD38- AC,TRUE,reported,igd
5.07E-06,7,96302607,3656,-0.2247,0.04918,ebi-a-GCST90001396,rs7809268,C,T,0.0687,IgD+ CD38- AC,TRUE,reported,igd
8.70E-06,7,7871676,3656,0.6074,0.1364,ebi-a-GCST90001396,rs144625305,T,C,0.0086,IgD+ CD38- AC,TRUE,reported,igd
6.49E-06,8,5127400,3656,-0.1114,0.02467,ebi-a-GCST90001396,rs10866982,A,G,0.4751,IgD+ CD38- AC,TRUE,reported,igd
6.38E-06,10,85447519,3656,0.1258,0.02784,ebi-a-GCST90001396,rs12763172,C,T,0.7213,IgD+ CD38- AC,TRUE,reported,igd
8.79E-06,10,32174610,3656,-0.165,0.03707,ebi-a-GCST90001396,rs7909504,A,G,0.1358,IgD+ CD38- AC,TRUE,reported,igd
4.77E-06,11,125619694,3656,-0.3372,0.07361,ebi-a-GCST90001396,rs146687492,T,G,0.0291,IgD+ CD38- AC,TRUE,reported,igd
3.42E-07,13,108993494,3656,0.1363,0.02669,ebi-a-GCST90001396,rs12874404,G,A,0.3256,IgD+ CD38- AC,TRUE,reported,igd
2.85E-08,14,96205838,3656,0.3229,0.05806,ebi-a-GCST90001396,rs77762131,C,G,0.045,IgD+ CD38- AC,TRUE,reported,igd
8.84E-06,15,44517689,3656,-0.4107,0.09229,ebi-a-GCST90001396,rs10444793,A,G,0.0181,IgD+ CD38- AC,TRUE,reported,igd
3.21E-06,19,11164067,3656,0.1176,0.02521,ebi-a-GCST90001396,rs1529727,G,T,0.5581,IgD+ CD38- AC,TRUE,reported,igd
8.58E-07,21,41083050,3656,0.4628,0.09388,ebi-a-GCST90001396,rs62235484,A,G,0.0175,IgD+ CD38- AC,TRUE,reported,igd
7.81E-06,1,150860471,3657,-0.1152,0.02573,ebi-a-GCST90001397,rs7412746,T,C,0.5153,Unsw mem %B cell,TRUE,reported,igd
4.87E-06,1,236060214,3657,1.017,0.2222,ebi-a-GCST90001397,rs146430312,T,G,0.0027,Unsw mem %B cell,TRUE,reported,igd
4.15E-07,1,8009985,3657,-0.4409,0.08695,ebi-a-GCST90001397,rs75766272,T,C,0.0201,Unsw mem %B cell,TRUE,reported,igd
5.45E-06,1,45867753,3657,0.1254,0.02755,ebi-a-GCST90001397,rs72686460,A,T,0.2961,Unsw mem %B cell,TRUE,reported,igd
4.39E-06,2,157311822,3657,0.2907,0.06322,ebi-a-GCST90001397,rs77201712,C,T,0.0392,Unsw mem %B cell,TRUE,reported,igd
4.98E-06,2,28304630,3657,-0.1728,0.03779,ebi-a-GCST90001397,rs17006489,G,A,0.1354,Unsw mem %B cell,TRUE,reported,igd
2.31E-06,2,138420154,3657,0.2054,0.04341,ebi-a-GCST90001397,rs72844588,A,G,0.0913,Unsw mem %B cell,TRUE,reported,igd
2.81E-06,2,73679013,3657,0.294,0.06266,ebi-a-GCST90001397,rs45608038,G,A,0.0421,Unsw mem %B cell,TRUE,reported,igd
8.19E-06,3,16414269,3657,-0.2606,0.05834,ebi-a-GCST90001397,rs73041424,G,A,0.0488,Unsw mem %B cell,TRUE,reported,igd
7.53E-06,4,27108645,3657,-0.1978,0.04411,ebi-a-GCST90001397,rs183471524,G,A,0.0905,Unsw mem %B cell,TRUE,reported,igd
5.23E-06,5,97611924,3657,0.9467,0.2075,ebi-a-GCST90001397,rs116525939,C,T,0.0036,Unsw mem %B cell,TRUE,reported,igd
5.78E-06,5,58050530,3657,-0.1186,0.02612,ebi-a-GCST90001397,rs895377,A,G,0.3683,Unsw mem %B cell,TRUE,reported,igd
1.85E-06,6,169456830,3657,0.1675,0.03506,ebi-a-GCST90001397,rs73032183,C,T,0.1509,Unsw mem %B cell,TRUE,reported,igd
2.03E-06,6,170426027,3657,-0.1204,0.0253,ebi-a-GCST90001397,rs4710879,T,C,0.5621,Unsw mem %B cell,TRUE,reported,igd
2.47E-06,7,25971860,3657,-0.5404,0.1145,ebi-a-GCST90001397,rs12539793,T,C,0.0115,Unsw mem %B cell,TRUE,reported,igd
8.41E-06,8,9063027,3657,-0.1402,0.03143,ebi-a-GCST90001397,rs11779181,T,C,0.4003,Unsw mem %B cell,TRUE,reported,igd
9.97E-07,9,22206987,3657,-0.1252,0.02555,ebi-a-GCST90001397,rs1679013,T,C,0.5945,Unsw mem %B cell,TRUE,reported,igd
3.55E-06,9,93297086,3657,-0.137,0.0295,ebi-a-GCST90001397,rs1930922,G,A,0.2419,Unsw mem %B cell,TRUE,reported,igd
5.76E-06,9,7639660,3657,-0.5815,0.128,ebi-a-GCST90001397,rs12380223,A,T,0.0096,Unsw mem %B cell,TRUE,reported,igd
2.09E-06,12,109368119,3657,0.5187,0.1092,ebi-a-GCST90001397,rs143553941,C,G,0.013,Unsw mem %B cell,TRUE,reported,igd
6.24E-06,12,20322449,3657,0.1229,0.02717,ebi-a-GCST90001397,rs11519226,T,A,0.299,Unsw mem %B cell,TRUE,reported,igd
2.61E-06,13,51370899,3657,-0.1256,0.02669,ebi-a-GCST90001397,rs7322292,T,C,0.3275,Unsw mem %B cell,TRUE,reported,igd
7.31E-10,13,50212885,3657,0.5551,0.08989,ebi-a-GCST90001397,rs73192651,T,C,0.02,Unsw mem %B cell,TRUE,reported,igd
8.72E-06,13,24826051,3657,-0.1335,0.02997,ebi-a-GCST90001397,rs2793491,T,C,0.2052,Unsw mem %B cell,TRUE,reported,igd
7.48E-06,13,70177578,3657,0.2174,0.04847,ebi-a-GCST90001397,rs73518104,A,G,0.0708,Unsw mem %B cell,TRUE,reported,igd
9.53E-06,14,97702226,3657,0.4523,0.102,ebi-a-GCST90001397,rs117004076,G,A,0.0146,Unsw mem %B cell,TRUE,reported,igd
1.46E-07,14,96205838,3657,0.3067,0.05822,ebi-a-GCST90001397,rs77762131,C,G,0.045,Unsw mem %B cell,TRUE,reported,igd
1.96E-06,14,77579227,3657,0.2759,0.0579,ebi-a-GCST90001397,rs143666202,A,G,0.0503,Unsw mem %B cell,TRUE,reported,igd
5.34E-06,17,260039,3657,0.2459,0.05396,ebi-a-GCST90001397,rs150839591,G,T,0.0552,Unsw mem %B cell,TRUE,reported,igd
3.06E-06,18,7993103,3657,0.1208,0.02585,ebi-a-GCST90001397,rs1596383,A,G,0.6259,Unsw mem %B cell,TRUE,reported,igd
4.24E-06,20,44746982,3657,-0.1236,0.02682,ebi-a-GCST90001397,rs1883832,C,T,0.6318,Unsw mem %B cell,TRUE,reported,igd
4.94E-06,20,56790125,3657,-1.906,0.4167,ebi-a-GCST90001397,rs138380722,A,G,7.00E-04,Unsw mem %B cell,TRUE,reported,igd
9.66E-06,22,32003463,3657,0.852,0.1923,ebi-a-GCST90001397,rs146720368,T,C,0.0042,Unsw mem %B cell,TRUE,reported,igd
8.58E-06,1,8009985,3656,-0.3814,0.08558,ebi-a-GCST90001398,rs75766272,T,C,0.0201,Unsw mem AC,TRUE,reported,igd
7.43E-06,4,55923201,3656,-0.2347,0.05231,ebi-a-GCST90001398,rs11737576,T,C,0.0584,Unsw mem AC,TRUE,reported,igd
8.29E-06,6,40981212,3656,0.3026,0.06778,ebi-a-GCST90001398,rs79831025,G,C,0.0334,Unsw mem AC,TRUE,reported,igd
9.73E-07,6,167859623,3656,-0.1331,0.02714,ebi-a-GCST90001398,rs4076316,A,T,0.3005,Unsw mem AC,TRUE,reported,igd
8.70E-06,7,7871676,3656,0.5999,0.1347,ebi-a-GCST90001398,rs144625305,T,C,0.0086,Unsw mem AC,TRUE,reported,igd
6.41E-06,8,103767171,3656,0.2056,0.04549,ebi-a-GCST90001398,rs2436878,G,A,0.077,Unsw mem AC,TRUE,reported,igd
4.00E-06,8,89432719,3656,-0.2912,0.06306,ebi-a-GCST90001398,rs118092259,G,T,0.0414,Unsw mem AC,TRUE,reported,igd
5.42E-06,9,808529,3656,0.1114,0.02446,ebi-a-GCST90001398,rs11794578,G,T,0.4521,Unsw mem AC,TRUE,reported,igd
2.19E-06,12,119727983,3656,-0.1468,0.03096,ebi-a-GCST90001398,rs112839090,A,G,0.1972,Unsw mem AC,TRUE,reported,igd
8.62E-09,13,108993494,3656,0.1523,0.02639,ebi-a-GCST90001398,rs12874404,G,A,0.3256,Unsw mem AC,TRUE,reported,igd
6.09E-07,13,46224092,3656,1.924,0.3849,ebi-a-GCST90001398,rs557577736,G,A,0.001,Unsw mem AC,TRUE,reported,igd
3.43E-06,13,70325772,3656,0.4126,0.08871,ebi-a-GCST90001398,rs145371905,T,G,0.0194,Unsw mem AC,TRUE,reported,igd
2.09E-08,13,50212885,3656,0.4968,0.08845,ebi-a-GCST90001398,rs73192651,T,C,0.02,Unsw mem AC,TRUE,reported,igd
8.87E-08,14,96205838,3656,0.3067,0.05723,ebi-a-GCST90001398,rs77762131,C,G,0.045,Unsw mem AC,TRUE,reported,igd
2.71E-06,14,77579227,3656,0.268,0.05703,ebi-a-GCST90001398,rs143666202,A,G,0.0502,Unsw mem AC,TRUE,reported,igd
6.71E-07,14,94936964,3656,-0.123,0.02471,ebi-a-GCST90001398,rs8014978,C,T,0.5737,Unsw mem AC,TRUE,reported,igd
6.63E-06,16,8963504,3656,-0.1813,0.04019,ebi-a-GCST90001398,rs880311,T,C,0.1034,Unsw mem AC,TRUE,reported,igd
4.21E-06,17,2714118,3656,-0.1112,0.02412,ebi-a-GCST90001398,rs11657118,C,T,0.475,Unsw mem AC,TRUE,reported,igd
2.95E-06,19,14885525,3656,0.1184,0.02528,ebi-a-GCST90001398,rs12461001,A,G,0.6291,Unsw mem AC,TRUE,reported,igd
7.43E-06,19,14993354,3656,-0.2602,0.05799,ebi-a-GCST90001398,rs7254039,A,G,0.0435,Unsw mem AC,TRUE,reported,igd
3.66E-07,20,44730245,3656,-0.1345,0.02641,ebi-a-GCST90001398,rs6032660,A,G,0.6359,Unsw mem AC,TRUE,reported,igd
5.76E-06,22,22613458,3656,0.214,0.04712,ebi-a-GCST90001398,rs55712190,T,C,0.074,Unsw mem AC,TRUE,reported,igd
6.61E-06,1,233049739,3657,-0.6497,0.144,ebi-a-GCST90001399,rs76625665,T,G,0.0068,IgD- CD27- %B cell,TRUE,reported,igd
3.14E-06,2,147859010,3657,0.3455,0.07401,ebi-a-GCST90001399,rs116473015,T,C,0.029,IgD- CD27- %B cell,TRUE,reported,igd
6.97E-06,3,125931267,3657,-0.1134,0.02519,ebi-a-GCST90001399,rs9842571,A,G,0.554,IgD- CD27- %B cell,TRUE,reported,igd
5.92E-11,3,32533246,3657,-0.3526,0.05371,ebi-a-GCST90001399,rs35574803,C,T,0.0562,IgD- CD27- %B cell,TRUE,reported,igd
3.81E-06,4,25037515,3657,0.7602,0.1642,ebi-a-GCST90001399,rs79430021,A,G,0.006,IgD- CD27- %B cell,TRUE,reported,igd
4.73E-06,7,44284783,3657,0.1158,0.02527,ebi-a-GCST90001399,rs35661323,T,C,0.5505,IgD- CD27- %B cell,TRUE,reported,igd
2.13E-09,12,6553016,3657,0.1466,0.02442,ebi-a-GCST90001399,rs2250246,G,A,0.5339,IgD- CD27- %B cell,TRUE,reported,igd
2.61E-06,17,38075426,3657,-0.1297,0.02756,ebi-a-GCST90001399,rs7224129,A,G,0.4751,IgD- CD27- %B cell,TRUE,reported,igd
2.77E-06,17,80484139,3657,-0.1678,0.03574,ebi-a-GCST90001399,rs11658240,G,A,0.1362,IgD- CD27- %B cell,TRUE,reported,igd
9.41E-06,17,8030165,3657,-0.12,0.02705,ebi-a-GCST90001399,rs7209088,G,C,0.2786,IgD- CD27- %B cell,TRUE,reported,igd
1.70E-06,18,37553257,3657,0.4671,0.09743,ebi-a-GCST90001399,rs72897237,C,T,0.0161,IgD- CD27- %B cell,TRUE,reported,igd
5.52E-06,19,14389948,3657,-0.1226,0.02695,ebi-a-GCST90001399,rs645554,A,G,0.2811,IgD- CD27- %B cell,TRUE,reported,igd
7.20E-50,20,44747947,3657,0.3898,0.02585,ebi-a-GCST90001399,rs4810485,G,T,0.6314,IgD- CD27- %B cell,TRUE,reported,igd
2.21E-06,20,42024537,3657,0.1776,0.03746,ebi-a-GCST90001399,rs6073079,A,G,0.12,IgD- CD27- %B cell,TRUE,reported,igd
2.37E-07,20,44511627,3657,-0.1811,0.03498,ebi-a-GCST90001399,rs11086984,T,C,0.1514,IgD- CD27- %B cell,TRUE,reported,igd
8.39E-06,21,38699025,3657,0.2217,0.0497,ebi-a-GCST90001399,rs62223906,T,C,0.0649,IgD- CD27- %B cell,TRUE,reported,igd
7.40E-07,4,178658413,3657,-0.3043,0.06135,ebi-a-GCST90001400,rs71615254,C,A,0.0406,IgD+ AC,TRUE,reported,igd
3.74E-06,6,100821460,3657,2.08,0.4491,ebi-a-GCST90001400,rs12197153,A,G,7.00E-04,IgD+ AC,TRUE,reported,igd
4.39E-06,6,67039330,3657,0.1254,0.02726,ebi-a-GCST90001400,rs9354413,C,T,0.2963,IgD+ AC,TRUE,reported,igd
6.22E-06,7,21321670,3657,-0.2583,0.05708,ebi-a-GCST90001400,rs2390504,A,G,0.0485,IgD+ AC,TRUE,reported,igd
5.73E-06,7,106139682,3657,-0.3853,0.08481,ebi-a-GCST90001400,rs146233710,G,C,0.0221,IgD+ AC,TRUE,reported,igd
1.28E-07,8,2044843,3657,-0.2314,0.04374,ebi-a-GCST90001400,rs150663332,T,C,0.0839,IgD+ AC,TRUE,reported,igd
5.12E-06,8,102068804,3657,0.1185,0.02595,ebi-a-GCST90001400,rs3019260,A,C,0.3173,IgD+ AC,TRUE,reported,igd
2.71E-06,10,102955294,3657,0.1309,0.02785,ebi-a-GCST90001400,rs701839,G,A,0.7123,IgD+ AC,TRUE,reported,igd
1.15E-06,10,125485345,3657,0.8269,0.1697,ebi-a-GCST90001400,rs189761842,T,C,0.0055,IgD+ AC,TRUE,reported,igd
8.43E-06,13,100023905,3657,-0.9845,0.2207,ebi-a-GCST90001400,rs116906133,G,A,0.0037,IgD+ AC,TRUE,reported,igd
1.53E-07,13,108960188,3657,0.1284,0.02442,ebi-a-GCST90001400,rs4145212,A,T,0.5405,IgD+ AC,TRUE,reported,igd
6.86E-07,14,22954777,3657,-0.1332,0.02679,ebi-a-GCST90001400,rs3811215,T,G,0.3033,IgD+ AC,TRUE,reported,igd
3.47E-06,15,25171150,3657,0.1525,0.03281,ebi-a-GCST90001400,rs11638959,A,G,0.1557,IgD+ AC,TRUE,reported,igd
5.76E-06,16,84305239,3657,1.831,0.4032,ebi-a-GCST90001400,rs143176410,C,G,0.001,IgD+ AC,TRUE,reported,igd
7.77E-07,17,2716535,3657,-0.1212,0.02449,ebi-a-GCST90001400,rs11653761,T,G,0.5919,IgD+ AC,TRUE,reported,igd
5.12E-09,17,38038391,3657,-0.1669,0.0285,ebi-a-GCST90001400,rs62067029,T,A,0.4148,IgD+ AC,TRUE,reported,igd
9.10E-06,17,74280991,3657,0.2021,0.04547,ebi-a-GCST90001400,rs67017503,A,C,0.0759,IgD+ AC,TRUE,reported,igd
3.43E-06,19,14885525,3657,0.1175,0.02527,ebi-a-GCST90001400,rs12461001,A,G,0.6292,IgD+ AC,TRUE,reported,igd
8.15E-06,20,56359017,3657,0.522,0.1168,ebi-a-GCST90001400,rs77110486,T,C,0.0107,IgD+ AC,TRUE,reported,igd
4.45E-06,1,29035758,3656,-0.1238,0.02692,ebi-a-GCST90001401,rs61786059,T,G,0.3135,IgD- CD27- AC,TRUE,reported,igd
3.21E-06,1,217233446,3656,0.2278,0.04884,ebi-a-GCST90001401,rs7518494,A,G,0.9334,IgD- CD27- AC,TRUE,reported,igd
4.89E-06,1,113524501,3656,-0.3205,0.07004,ebi-a-GCST90001401,rs185621536,T,C,0.0312,IgD- CD27- AC,TRUE,reported,igd
7.36E-06,1,10083709,3656,-0.1387,0.0309,ebi-a-GCST90001401,rs12129123,T,C,0.2221,IgD- CD27- AC,TRUE,reported,igd
4.18E-06,1,41379583,3656,0.2313,0.05018,ebi-a-GCST90001401,rs72953104,G,C,0.0643,IgD- CD27- AC,TRUE,reported,igd
8.21E-06,1,160254955,3656,-0.2567,0.05748,ebi-a-GCST90001401,rs113442137,A,G,0.0472,IgD- CD27- AC,TRUE,reported,igd
1.24E-06,2,64865804,3656,-0.1216,0.02504,ebi-a-GCST90001401,rs11688492,C,T,0.5196,IgD- CD27- AC,TRUE,reported,igd
6.15E-06,2,56616595,3656,-0.1375,0.03037,ebi-a-GCST90001401,rs7606024,A,T,0.7882,IgD- CD27- AC,TRUE,reported,igd
1.03E-06,2,66709035,3656,-0.2787,0.05695,ebi-a-GCST90001401,rs114551034,A,G,0.0509,IgD- CD27- AC,TRUE,reported,igd
2.02E-07,3,32533246,3656,-0.2808,0.05393,ebi-a-GCST90001401,rs35574803,C,T,0.0562,IgD- CD27- AC,TRUE,reported,igd
9.96E-06,3,60476875,3656,-0.263,0.05944,ebi-a-GCST90001401,rs13099360,G,A,0.0466,IgD- CD27- AC,TRUE,reported,igd
8.37E-06,4,38152090,3656,0.173,0.03878,ebi-a-GCST90001401,rs59951351,T,A,0.1171,IgD- CD27- AC,TRUE,reported,igd
5.96E-06,5,22936562,3656,0.6631,0.1462,ebi-a-GCST90001401,rs74356874,A,G,0.0066,IgD- CD27- AC,TRUE,reported,igd
1.62E-06,8,96356983,3656,0.3826,0.07964,ebi-a-GCST90001401,rs144306835,A,G,0.0234,IgD- CD27- AC,TRUE,reported,igd
5.77E-07,9,4162626,3656,0.2796,0.05583,ebi-a-GCST90001401,rs112432445,A,G,0.0528,IgD- CD27- AC,TRUE,reported,igd
9.28E-06,9,25294308,3656,-0.3304,0.07442,ebi-a-GCST90001401,rs78763642,A,G,0.0279,IgD- CD27- AC,TRUE,reported,igd
6.19E-06,10,28340929,3656,0.6463,0.1428,ebi-a-GCST90001401,rs117493606,G,T,0.009,IgD- CD27- AC,TRUE,reported,igd
8.65E-06,12,77551907,3656,-0.1795,0.0403,ebi-a-GCST90001401,rs117833074,C,T,0.1146,IgD- CD27- AC,TRUE,reported,igd
6.50E-06,12,6649099,3656,-0.1467,0.03249,ebi-a-GCST90001401,rs1047792,T,G,0.176,IgD- CD27- AC,TRUE,reported,igd
3.13E-08,12,6553016,3656,0.1359,0.02451,ebi-a-GCST90001401,rs2250246,G,A,0.5341,IgD- CD27- AC,TRUE,reported,igd
8.20E-06,13,47527957,3656,-0.1109,0.02482,ebi-a-GCST90001401,rs11843493,C,A,0.4944,IgD- CD27- AC,TRUE,reported,igd
3.97E-06,17,63135589,3656,-0.2897,0.0627,ebi-a-GCST90001401,rs421516,A,C,0.9583,IgD- CD27- AC,TRUE,reported,igd
5.04E-06,18,60852258,3656,-0.1204,0.02636,ebi-a-GCST90001401,rs11661511,C,T,0.6704,IgD- CD27- AC,TRUE,reported,igd
5.33E-06,19,1930174,3656,-0.2296,0.05036,ebi-a-GCST90001401,rs72977632,A,T,0.0643,IgD- CD27- AC,TRUE,reported,igd
3.39E-06,19,16409903,3656,0.1135,0.0244,ebi-a-GCST90001401,rs406298,G,C,0.5327,IgD- CD27- AC,TRUE,reported,igd
1.95E-06,20,47313887,3656,0.3825,0.08026,ebi-a-GCST90001401,rs77126700,C,T,0.0239,IgD- CD27- AC,TRUE,reported,igd
1.64E-27,20,44749251,3656,0.2841,0.02593,ebi-a-GCST90001401,rs4239702,C,T,0.6002,IgD- CD27- AC,TRUE,reported,igd
9.36E-06,22,50710633,3656,-0.1107,0.02495,ebi-a-GCST90001401,rs909692,G,C,0.4683,IgD- CD27- AC,TRUE,reported,igd
6.95E-07,22,48376963,3656,-0.1733,0.03486,ebi-a-GCST90001401,rs9615714,G,A,0.1421,IgD- CD27- AC,TRUE,reported,igd
2.37E-06,1,233045963,3657,-0.5733,0.1213,ebi-a-GCST90001402,rs72757888,T,C,0.01,Sw mem %B cell,TRUE,reported,igd
3.59E-06,1,150958133,3657,0.1189,0.02561,ebi-a-GCST90001402,rs11204752,C,T,0.5387,Sw mem %B cell,TRUE,reported,igd
7.14E-06,2,136974257,3657,0.1327,0.02951,ebi-a-GCST90001402,rs1519529,G,C,0.2363,Sw mem %B cell,TRUE,reported,igd
8.49E-06,3,106834795,3657,-1.348,0.3023,ebi-a-GCST90001402,rs138919897,G,A,0.0019,Sw mem %B cell,TRUE,reported,igd
1.75E-06,4,164291862,3657,1.008,0.2105,ebi-a-GCST90001402,rs55658041,T,G,0.0037,Sw mem %B cell,TRUE,reported,igd
4.40E-07,5,144608340,3657,-0.1414,0.02795,ebi-a-GCST90001402,rs17405603,T,A,0.2841,Sw mem %B cell,TRUE,reported,igd
6.85E-06,5,165597506,3657,-0.1286,0.02855,ebi-a-GCST90001402,rs830682,C,T,0.7383,Sw mem %B cell,TRUE,reported,igd
1.10E-06,6,31313054,3657,-0.1543,0.0316,ebi-a-GCST90001402,rs9265880,C,T,0.4717,Sw mem %B cell,TRUE,reported,igd
2.25E-06,8,119323401,3657,0.1522,0.03212,ebi-a-GCST90001402,rs2450220,T,C,0.816,Sw mem %B cell,TRUE,reported,igd
1.11E-06,9,2570753,3657,-0.4624,0.09477,ebi-a-GCST90001402,rs140191306,T,C,0.0179,Sw mem %B cell,TRUE,reported,igd
6.11E-06,11,90592716,3657,-0.1181,0.02607,ebi-a-GCST90001402,rs2105800,A,G,0.4881,Sw mem %B cell,TRUE,reported,igd
7.31E-07,12,110228055,3657,-0.407,0.08203,ebi-a-GCST90001402,rs11068290,T,C,0.0231,Sw mem %B cell,TRUE,reported,igd
3.74E-06,17,51764168,3657,0.1985,0.04285,ebi-a-GCST90001402,rs114917376,G,A,0.0958,Sw mem %B cell,TRUE,reported,igd
5.43E-07,17,77637123,3657,0.1769,0.03524,ebi-a-GCST90001402,rs73426855,C,T,0.1471,Sw mem %B cell,TRUE,reported,igd
5.51E-06,1,165680636,3656,-0.2707,0.05949,ebi-a-GCST90001403,rs142587763,T,C,0.0435,Sw mem AC,TRUE,reported,igd
2.20E-06,2,36720835,3656,0.3537,0.07458,ebi-a-GCST90001403,rs115414430,G,C,0.0286,Sw mem AC,TRUE,reported,igd
1.35E-06,2,136967396,3656,0.1511,0.03122,ebi-a-GCST90001403,rs1519526,C,T,0.1957,Sw mem AC,TRUE,reported,igd
3.02E-06,2,238554657,3656,0.1458,0.03118,ebi-a-GCST90001403,rs7595246,C,T,0.1893,Sw mem AC,TRUE,reported,igd
6.66E-06,3,186485863,3656,0.1794,0.03978,ebi-a-GCST90001403,rs73185679,C,T,0.1041,Sw mem AC,TRUE,reported,igd
5.91E-06,3,8492010,3656,0.3583,0.07898,ebi-a-GCST90001403,rs141352577,T,C,0.0235,Sw mem AC,TRUE,reported,igd
4.61E-06,3,104146883,3656,-1.838,0.4006,ebi-a-GCST90001403,rs115218350,A,T,8.00E-04,Sw mem AC,TRUE,reported,igd
1.88E-06,4,94935625,3656,0.481,0.1008,ebi-a-GCST90001403,rs80076964,C,G,0.0141,Sw mem AC,TRUE,reported,igd
7.07E-06,4,25771115,3656,0.1212,0.02695,ebi-a-GCST90001403,rs4697617,A,G,0.7103,Sw mem AC,TRUE,reported,igd
9.50E-06,5,11308990,3656,0.1223,0.02758,ebi-a-GCST90001403,rs452973,T,G,0.2705,Sw mem AC,TRUE,reported,igd
4.54E-06,6,167859623,3656,-0.1251,0.02725,ebi-a-GCST90001403,rs4076316,A,T,0.3005,Sw mem AC,TRUE,reported,igd
8.87E-06,6,50598963,3656,0.1297,0.02914,ebi-a-GCST90001403,rs1161387,G,C,0.286,Sw mem AC,TRUE,reported,igd
3.37E-06,7,40554169,3656,-0.1161,0.02496,ebi-a-GCST90001403,rs60508745,C,T,0.5137,Sw mem AC,TRUE,reported,igd
6.83E-07,8,144986103,3656,-0.1238,0.02489,ebi-a-GCST90001403,rs11777835,C,T,0.5715,Sw mem AC,TRUE,reported,igd
2.15E-06,8,118851954,3656,-0.2543,0.05357,ebi-a-GCST90001403,rs62521107,T,C,0.058,Sw mem AC,TRUE,reported,igd
1.02E-06,10,53764740,3656,-0.1356,0.02771,ebi-a-GCST90001403,rs2454536,C,T,0.283,Sw mem AC,TRUE,reported,igd
7.87E-07,13,42337460,3656,0.7964,0.161,ebi-a-GCST90001403,rs192544457,A,G,0.006,Sw mem AC,TRUE,reported,igd
1.78E-06,13,47809629,3656,0.16,0.03344,ebi-a-GCST90001403,rs73178168,T,C,0.1703,Sw mem AC,TRUE,reported,igd
7.43E-08,13,108957063,3656,0.1323,0.02454,ebi-a-GCST90001403,rs9520836,G,A,0.5044,Sw mem AC,TRUE,reported,igd
2.65E-07,17,2716535,3656,-0.1273,0.02469,ebi-a-GCST90001403,rs11653761,T,G,0.592,Sw mem AC,TRUE,reported,igd
3.03E-06,17,63135589,3656,-0.2923,0.06252,ebi-a-GCST90001403,rs421516,A,C,0.9583,Sw mem AC,TRUE,reported,igd
7.28E-06,18,46442174,3656,0.9179,0.2043,ebi-a-GCST90001403,rs117605782,A,G,0.0034,Sw mem AC,TRUE,reported,igd
5.05E-06,21,14412199,3656,-0.7487,0.1638,ebi-a-GCST90001403,rs149462070,C,A,0.0056,Sw mem AC,TRUE,reported,igd
9.03E-07,21,42362418,3656,-0.5466,0.1111,ebi-a-GCST90001403,rs77741094,G,C,0.0126,Sw mem AC,TRUE,reported,igd
6.52E-06,22,32570873,3656,-0.1828,0.04049,ebi-a-GCST90001403,rs5994482,G,C,0.103,Sw mem AC,TRUE,reported,igd
2.52E-06,1,242186219,3658,-0.9069,0.1924,ebi-a-GCST90001404,rs187723151,A,G,0.004,PB/PC %B cell,TRUE,reported,igd
3.15E-07,1,213100225,3658,-0.1287,0.02511,ebi-a-GCST90001404,rs2792563,A,G,0.5671,PB/PC %B cell,TRUE,reported,igd
6.01E-06,2,235278654,3658,-1.507,0.3325,ebi-a-GCST90001404,rs150152228,G,A,0.0012,PB/PC %B cell,TRUE,reported,igd
4.45E-06,4,143873369,3658,0.4869,0.1059,ebi-a-GCST90001404,rs79423067,T,A,0.0149,PB/PC %B cell,TRUE,reported,igd
3.47E-06,4,144419847,3658,0.3286,0.07069,ebi-a-GCST90001404,rs78804535,T,C,0.0316,PB/PC %B cell,TRUE,reported,igd
4.75E-06,5,148927495,3658,0.1711,0.03733,ebi-a-GCST90001404,rs140642786,A,G,0.1223,PB/PC %B cell,TRUE,reported,igd
3.16E-06,5,163177849,3658,-0.1749,0.03747,ebi-a-GCST90001404,rs2019885,C,T,0.1211,PB/PC %B cell,TRUE,reported,igd
5.95E-06,5,148172599,3658,0.1159,0.02556,ebi-a-GCST90001404,rs193552,T,A,0.6506,PB/PC %B cell,TRUE,reported,igd
1.31E-06,5,60527506,3658,-0.2427,0.05008,ebi-a-GCST90001404,rs34629,A,G,0.0633,PB/PC %B cell,TRUE,reported,igd
4.85E-06,6,5266557,3658,0.5,0.1092,ebi-a-GCST90001404,rs61294310,G,A,0.0124,PB/PC %B cell,TRUE,reported,igd
8.67E-06,6,145631063,3658,0.2127,0.04774,ebi-a-GCST90001404,rs11754551,C,T,0.0681,PB/PC %B cell,TRUE,reported,igd
3.54E-06,7,71338898,3658,0.5592,0.1204,ebi-a-GCST90001404,rs78370279,G,A,0.0104,PB/PC %B cell,TRUE,reported,igd
4.69E-06,8,24549984,3658,0.3429,0.07479,ebi-a-GCST90001404,rs74326785,C,T,0.0279,PB/PC %B cell,TRUE,reported,igd
3.71E-08,8,16074805,3658,0.3534,0.06406,ebi-a-GCST90001404,rs138542577,C,G,0.0376,PB/PC %B cell,TRUE,reported,igd
3.10E-06,8,118447297,3658,-0.1199,0.02567,ebi-a-GCST90001404,rs4458909,A,G,0.3324,PB/PC %B cell,TRUE,reported,igd
6.49E-06,9,92219945,3658,-0.2223,0.04922,ebi-a-GCST90001404,rs3138500,T,C,0.0678,PB/PC %B cell,TRUE,reported,igd
3.78E-07,10,130483163,3658,-0.1669,0.0328,ebi-a-GCST90001404,rs12412378,A,C,0.1607,PB/PC %B cell,TRUE,reported,igd
4.23E-06,10,73504848,3658,-0.257,0.05578,ebi-a-GCST90001404,rs185836310,C,T,0.051,PB/PC %B cell,TRUE,reported,igd
6.25E-06,11,129797755,3658,-0.4648,0.1027,ebi-a-GCST90001404,rs76195952,T,C,0.0142,PB/PC %B cell,TRUE,reported,igd
7.61E-07,11,117526440,3658,1.708,0.3449,ebi-a-GCST90001404,rs55728331,A,G,0.0015,PB/PC %B cell,TRUE,reported,igd
3.02E-06,12,6409619,3658,0.1576,0.0337,ebi-a-GCST90001404,rs10849436,A,G,0.1595,PB/PC %B cell,TRUE,reported,igd
4.52E-06,15,34006114,3658,0.2879,0.06268,ebi-a-GCST90001404,rs62012610,C,G,0.0381,PB/PC %B cell,TRUE,reported,igd
5.43E-06,16,82103595,3658,-0.2036,0.0447,ebi-a-GCST90001404,rs8191161,C,G,0.0832,PB/PC %B cell,TRUE,reported,igd
4.57E-07,16,59861376,3658,-0.1407,0.02784,ebi-a-GCST90001404,rs12709039,A,C,0.7365,PB/PC %B cell,TRUE,reported,igd
7.46E-06,17,52836239,3658,0.4702,0.1048,ebi-a-GCST90001404,rs80148662,A,G,0.0137,PB/PC %B cell,TRUE,reported,igd
1.80E-06,19,56065534,3658,0.154,0.03221,ebi-a-GCST90001404,rs186329,C,T,0.1706,PB/PC %B cell,TRUE,reported,igd
7.74E-06,21,16916284,3658,-0.1288,0.02877,ebi-a-GCST90001404,rs8132059,T,C,0.2243,PB/PC %B cell,TRUE,reported,igd
6.52E-07,22,19729361,3658,0.1338,0.02685,ebi-a-GCST90001404,rs11089305,G,A,0.2881,PB/PC %B cell,TRUE,reported,igd
1.91E-06,1,102294391,3657,1.467,0.3075,ebi-a-GCST90001405,rs80297308,T,C,0.0015,PB/PC AC,TRUE,reported,igd
5.95E-06,1,199586940,3657,0.1124,0.02479,ebi-a-GCST90001405,rs10800645,A,G,0.5844,PB/PC AC,TRUE,reported,igd
2.90E-06,2,121699864,3657,2.692,0.5745,ebi-a-GCST90001405,rs74458303,A,G,4.00E-04,PB/PC AC,TRUE,reported,igd
3.03E-06,2,187165335,3657,2.566,0.5486,ebi-a-GCST90001405,rs148362575,T,A,8.00E-04,PB/PC AC,TRUE,reported,igd
7.02E-06,3,188082431,3657,0.7633,0.1696,ebi-a-GCST90001405,rs148389014,T,C,0.0051,PB/PC AC,TRUE,reported,igd
5.68E-06,3,117331256,3657,1.671,0.3677,ebi-a-GCST90001405,rs116540222,T,C,0.0011,PB/PC AC,TRUE,reported,igd
7.45E-06,3,957228,3657,-0.2902,0.06467,ebi-a-GCST90001405,rs149048155,C,A,0.036,PB/PC AC,TRUE,reported,igd
3.53E-06,4,168102710,3657,0.3653,0.07865,ebi-a-GCST90001405,rs62353585,C,T,0.0227,PB/PC AC,TRUE,reported,igd
4.06E-06,5,179574693,3657,-0.1773,0.03843,ebi-a-GCST90001405,rs76709581,C,T,0.1061,PB/PC AC,TRUE,reported,igd
7.10E-06,5,1297918,3657,0.1236,0.02749,ebi-a-GCST90001405,rs7449190,C,T,0.7401,PB/PC AC,TRUE,reported,igd
1.74E-06,6,5266557,3657,0.5137,0.1072,ebi-a-GCST90001405,rs61294310,G,A,0.0124,PB/PC AC,TRUE,reported,igd
8.54E-06,6,8860293,3657,-0.1344,0.03016,ebi-a-GCST90001405,rs4506076,C,A,0.8043,PB/PC AC,TRUE,reported,igd
5.43E-06,8,39638049,3657,0.4466,0.09807,ebi-a-GCST90001405,rs149559870,T,C,0.0157,PB/PC AC,TRUE,reported,igd
2.10E-06,8,24520468,3657,0.4919,0.1035,ebi-a-GCST90001405,rs74565954,T,C,0.0135,PB/PC AC,TRUE,reported,igd
2.79E-06,8,118376967,3657,-0.1239,0.02639,ebi-a-GCST90001405,rs62519719,A,G,0.2815,PB/PC AC,TRUE,reported,igd
7.19E-07,10,130483163,3657,-0.16,0.03222,ebi-a-GCST90001405,rs12412378,A,C,0.1608,PB/PC AC,TRUE,reported,igd
6.62E-06,14,23098304,3657,0.1086,0.02407,ebi-a-GCST90001405,rs1681588,C,T,0.5559,PB/PC AC,TRUE,reported,igd
1.34E-06,16,65999760,3657,-0.3422,0.07069,ebi-a-GCST90001405,rs17765677,C,T,0.0304,PB/PC AC,TRUE,reported,igd
6.56E-06,16,59859266,3657,-0.1228,0.02721,ebi-a-GCST90001405,rs7185719,G,C,0.732,PB/PC AC,TRUE,reported,igd
7.58E-06,17,52797903,3657,0.3865,0.0862,ebi-a-GCST90001405,rs112471525,G,A,0.0189,PB/PC AC,TRUE,reported,igd
8.82E-06,18,24475181,3657,0.1932,0.04342,ebi-a-GCST90001405,rs72883992,C,G,0.0807,PB/PC AC,TRUE,reported,igd
7.79E-06,19,3443405,3657,-0.1145,0.02557,ebi-a-GCST90001405,rs4806937,A,C,0.3229,PB/PC AC,TRUE,reported,igd
4.30E-06,20,53613034,3657,-0.1186,0.02577,ebi-a-GCST90001405,rs6014246,A,G,0.3112,PB/PC AC,TRUE,reported,igd
1.19E-06,22,21022887,3657,0.1172,0.02408,ebi-a-GCST90001405,rs4820558,G,C,0.466,PB/PC AC,TRUE,reported,igd
8.86E-06,22,35861208,3657,-0.1141,0.02564,ebi-a-GCST90001405,rs28652751,A,T,0.3179,PB/PC AC,TRUE,reported,igd
6.60E-08,1,8009985,3657,-0.468,0.08646,ebi-a-GCST90001406,rs75766272,T,C,0.0201,Memory B cell %B cell,TRUE,reported,igd
1.73E-07,1,89814066,3657,-0.1354,0.02587,ebi-a-GCST90001406,rs4658141,C,T,0.3805,Memory B cell %B cell,TRUE,reported,igd
7.99E-06,1,16668240,3657,-1.002,0.224,ebi-a-GCST90001406,rs149876490,T,C,0.0027,Memory B cell %B cell,TRUE,reported,igd
6.03E-08,1,150860471,3657,-0.138,0.02542,ebi-a-GCST90001406,rs7412746,T,C,0.5153,Memory B cell %B cell,TRUE,reported,igd
5.45E-09,2,73868977,3657,0.3572,0.06109,ebi-a-GCST90001406,rs72635970,G,T,0.0444,Memory B cell %B cell,TRUE,reported,igd
9.69E-06,2,183843344,3657,0.426,0.09616,ebi-a-GCST90001406,rs116391651,A,G,0.0161,Memory B cell %B cell,TRUE,reported,igd
4.67E-07,2,138420154,3657,0.2178,0.04314,ebi-a-GCST90001406,rs72844588,A,G,0.0913,Memory B cell %B cell,TRUE,reported,igd
4.12E-06,3,16416145,3657,-0.1745,0.03783,ebi-a-GCST90001406,rs55710170,A,G,0.1181,Memory B cell %B cell,TRUE,reported,igd
6.30E-06,4,47914545,3657,0.1306,0.02887,ebi-a-GCST90001406,rs60515154,T,C,0.7517,Memory B cell %B cell,TRUE,reported,igd
3.10E-06,4,11590243,3657,-0.2768,0.05925,ebi-a-GCST90001406,rs35698683,G,A,0.0447,Memory B cell %B cell,TRUE,reported,igd
7.27E-07,4,36385921,3657,-0.6233,0.1256,ebi-a-GCST90001406,rs77312528,G,T,0.0107,Memory B cell %B cell,TRUE,reported,igd
2.13E-07,5,58050530,3657,-0.1351,0.02599,ebi-a-GCST90001406,rs895377,A,G,0.3683,Memory B cell %B cell,TRUE,reported,igd
2.44E-06,5,40183220,3657,0.1701,0.03602,ebi-a-GCST90001406,rs690488,A,C,0.8588,Memory B cell %B cell,TRUE,reported,igd
8.61E-07,5,119742816,3657,0.9926,0.2014,ebi-a-GCST90001406,rs115405874,G,A,0.0037,Memory B cell %B cell,TRUE,reported,igd
1.28E-06,6,37585447,3657,0.1256,0.0259,ebi-a-GCST90001406,rs62398379,C,T,0.4032,Memory B cell %B cell,TRUE,reported,igd
4.80E-06,6,32560667,3657,-0.1488,0.03249,ebi-a-GCST90001406,rs9270558,A,G,0.5249,Memory B cell %B cell,TRUE,reported,igd
2.75E-07,6,129409652,3657,0.3141,0.06101,ebi-a-GCST90001406,rs9492229,C,T,0.9556,Memory B cell %B cell,TRUE,reported,igd
7.96E-06,8,12933368,3657,0.115,0.02571,ebi-a-GCST90001406,rs633090,T,A,0.3414,Memory B cell %B cell,TRUE,reported,igd
8.96E-06,9,2570753,3657,-0.4176,0.09392,ebi-a-GCST90001406,rs140191306,T,C,0.0179,Memory B cell %B cell,TRUE,reported,igd
1.49E-06,10,26959594,3657,-1.082,0.2244,ebi-a-GCST90001406,rs145123647,T,C,0.003,Memory B cell %B cell,TRUE,reported,igd
6.93E-06,11,132156175,3657,-0.1775,0.03942,ebi-a-GCST90001406,rs10750504,A,C,0.1135,Memory B cell %B cell,TRUE,reported,igd
6.72E-06,11,111318165,3657,0.1294,0.0287,ebi-a-GCST90001406,rs61896866,A,G,0.2428,Memory B cell %B cell,TRUE,reported,igd
3.63E-06,12,2866164,3657,-0.4739,0.1022,ebi-a-GCST90001406,rs112570989,T,C,0.0149,Memory B cell %B cell,TRUE,reported,igd
1.75E-06,13,98901269,3657,0.3691,0.07708,ebi-a-GCST90001406,rs9584780,C,T,0.0257,Memory B cell %B cell,TRUE,reported,igd
1.14E-06,13,50147180,3657,0.4292,0.08807,ebi-a-GCST90001406,rs76477280,G,A,0.0206,Memory B cell %B cell,TRUE,reported,igd
2.26E-08,14,65713895,3657,0.2839,0.05066,ebi-a-GCST90001406,rs116844769,A,G,0.0662,Memory B cell %B cell,TRUE,reported,igd
2.73E-06,14,96205838,3657,0.2733,0.05819,ebi-a-GCST90001406,rs77762131,C,G,0.045,Memory B cell %B cell,TRUE,reported,igd
6.45E-06,18,54422995,3657,0.4209,0.09317,ebi-a-GCST90001406,rs72914692,A,G,0.018,Memory B cell %B cell,TRUE,reported,igd
8.73E-06,19,53070617,3657,0.1104,0.02479,ebi-a-GCST90001406,rs329966,G,A,0.5425,Memory B cell %B cell,TRUE,reported,igd
3.45E-06,2,181050023,3656,0.538,0.1157,ebi-a-GCST90001407,rs16867231,A,G,0.0108,Memory B cell AC,TRUE,reported,igd
8.09E-06,4,120657899,3656,0.1198,0.0268,ebi-a-GCST90001407,rs10018308,G,A,0.3441,Memory B cell AC,TRUE,reported,igd
1.68E-06,5,148410250,3656,2.504,0.522,ebi-a-GCST90001407,rs17708396,A,C,5.00E-04,Memory B cell AC,TRUE,reported,igd
5.39E-06,6,130514590,3656,-0.1641,0.03601,ebi-a-GCST90001407,rs12216018,T,C,0.1415,Memory B cell AC,TRUE,reported,igd
7.27E-06,7,81370578,3656,0.1371,0.03052,ebi-a-GCST90001407,rs74565175,A,G,0.2009,Memory B cell AC,TRUE,reported,igd
8.97E-06,9,129171041,3656,0.1235,0.02777,ebi-a-GCST90001407,rs77643931,G,T,0.2798,Memory B cell AC,TRUE,reported,igd
6.27E-06,10,85447519,3656,0.1259,0.02783,ebi-a-GCST90001407,rs12763172,C,T,0.7213,Memory B cell AC,TRUE,reported,igd
2.84E-06,10,53757050,3656,-0.1301,0.02775,ebi-a-GCST90001407,rs2879633,A,G,0.2884,Memory B cell AC,TRUE,reported,igd
5.81E-06,11,29448646,3656,0.305,0.06718,ebi-a-GCST90001407,rs36072728,T,C,0.0356,Memory B cell AC,TRUE,reported,igd
2.69E-06,13,46224092,3656,1.829,0.3891,ebi-a-GCST90001407,rs557577736,G,A,0.001,Memory B cell AC,TRUE,reported,igd
9.14E-11,13,108993494,3656,0.173,0.02661,ebi-a-GCST90001407,rs12874404,G,A,0.3256,Memory B cell AC,TRUE,reported,igd
1.36E-06,14,104600920,3656,-0.2972,0.06141,ebi-a-GCST90001407,rs61997631,G,C,0.0432,Memory B cell AC,TRUE,reported,igd
2.95E-06,14,96205838,3656,0.2713,0.05795,ebi-a-GCST90001407,rs77762131,C,G,0.045,Memory B cell AC,TRUE,reported,igd
1.90E-06,15,24733764,3656,1.204,0.2523,ebi-a-GCST90001407,rs139196765,G,A,0.0025,Memory B cell AC,TRUE,reported,igd
2.94E-06,17,2716535,3656,-0.1161,0.02478,ebi-a-GCST90001407,rs11653761,T,G,0.592,Memory B cell AC,TRUE,reported,igd
4.46E-07,22,45164171,3656,0.6102,0.1207,ebi-a-GCST90001407,rs144295598,A,G,0.0103,Memory B cell AC,TRUE,reported,igd
1.22E-06,22,44688150,3656,-0.4235,0.08713,ebi-a-GCST90001407,rs9614226,G,T,0.9792,Memory B cell AC,TRUE,reported,igd
1.28E-07,1,89814066,3657,0.1371,0.0259,ebi-a-GCST90001408,rs4658141,C,T,0.3805,Naive-mature B cell %B cell,TRUE,reported,igd
2.75E-07,1,150860471,3657,0.1312,0.02547,ebi-a-GCST90001408,rs7412746,T,C,0.5153,Naive-mature B cell %B cell,TRUE,reported,igd
9.55E-08,1,8009985,3657,0.463,0.0866,ebi-a-GCST90001408,rs75766272,T,C,0.0201,Naive-mature B cell %B cell,TRUE,reported,igd
6.31E-06,1,16668240,3657,1.014,0.2243,ebi-a-GCST90001408,rs149876490,T,C,0.0027,Naive-mature B cell %B cell,TRUE,reported,igd
8.50E-07,2,138420154,3657,-0.2131,0.04321,ebi-a-GCST90001408,rs72844588,A,G,0.0913,Naive-mature B cell %B cell,TRUE,reported,igd
3.62E-06,2,169182294,3657,0.2616,0.05638,ebi-a-GCST90001408,rs13421263,T,C,0.0528,Naive-mature B cell %B cell,TRUE,reported,igd
3.01E-08,2,73868977,3657,-0.3399,0.06121,ebi-a-GCST90001408,rs72635970,G,T,0.0444,Naive-mature B cell %B cell,TRUE,reported,igd
9.81E-06,3,16416145,3657,0.1678,0.03789,ebi-a-GCST90001408,rs55710170,A,G,0.1181,Naive-mature B cell %B cell,TRUE,reported,igd
6.17E-06,4,11590243,3657,0.2687,0.05935,ebi-a-GCST90001408,rs35698683,G,A,0.0447,Naive-mature B cell %B cell,TRUE,reported,igd
1.68E-06,4,36385921,3657,0.6035,0.1258,ebi-a-GCST90001408,rs77312528,G,T,0.0107,Naive-mature B cell %B cell,TRUE,reported,igd
5.37E-07,5,119742816,3657,-1.013,0.2016,ebi-a-GCST90001408,rs115405874,G,A,0.0037,Naive-mature B cell %B cell,TRUE,reported,igd
3.99E-06,5,40183220,3657,-0.1667,0.03608,ebi-a-GCST90001408,rs690488,A,C,0.8588,Naive-mature B cell %B cell,TRUE,reported,igd
4.65E-07,5,58050530,3657,0.1314,0.02603,ebi-a-GCST90001408,rs895377,A,G,0.3683,Naive-mature B cell %B cell,TRUE,reported,igd
1.46E-06,6,37585447,3657,-0.1251,0.02593,ebi-a-GCST90001408,rs62398379,C,T,0.4032,Naive-mature B cell %B cell,TRUE,reported,igd
8.68E-07,6,129409652,3657,-0.3012,0.06111,ebi-a-GCST90001408,rs9492229,C,T,0.9556,Naive-mature B cell %B cell,TRUE,reported,igd
6.89E-06,6,32561093,3657,0.1477,0.03279,ebi-a-GCST90001408,rs9270578,A,G,0.5261,Naive-mature B cell %B cell,TRUE,reported,igd
6.46E-06,8,12933368,3657,-0.1163,0.02575,ebi-a-GCST90001408,rs633090,T,A,0.3414,Naive-mature B cell %B cell,TRUE,reported,igd
1.72E-06,10,26959594,3657,1.077,0.2247,ebi-a-GCST90001408,rs145123647,T,C,0.003,Naive-mature B cell %B cell,TRUE,reported,igd
5.66E-06,11,111318165,3657,-0.1306,0.02874,ebi-a-GCST90001408,rs61896866,A,G,0.2428,Naive-mature B cell %B cell,TRUE,reported,igd
4.91E-06,11,132133144,3657,0.1801,0.03937,ebi-a-GCST90001408,rs2334904,A,G,0.114,Naive-mature B cell %B cell,TRUE,reported,igd
2.19E-06,12,2866164,3657,0.4852,0.1023,ebi-a-GCST90001408,rs112570989,T,C,0.0149,Naive-mature B cell %B cell,TRUE,reported,igd
1.76E-06,13,50147180,3657,-0.4222,0.08821,ebi-a-GCST90001408,rs76477280,G,A,0.0206,Naive-mature B cell %B cell,TRUE,reported,igd
5.20E-07,13,98901269,3657,-0.388,0.07717,ebi-a-GCST90001408,rs9584780,C,T,0.0257,Naive-mature B cell %B cell,TRUE,reported,igd
9.30E-06,13,102612226,3657,0.1119,0.02521,ebi-a-GCST90001408,rs2476213,T,C,0.5659,Naive-mature B cell %B cell,TRUE,reported,igd
3.10E-06,14,96205838,3657,-0.2722,0.05828,ebi-a-GCST90001408,rs77762131,C,G,0.045,Naive-mature B cell %B cell,TRUE,reported,igd
4.08E-06,14,63009549,3657,-0.1154,0.025,ebi-a-GCST90001408,rs974368,A,G,0.5141,Naive-mature B cell %B cell,TRUE,reported,igd
1.42E-07,14,65713895,3657,-0.2677,0.05076,ebi-a-GCST90001408,rs116844769,A,G,0.0662,Naive-mature B cell %B cell,TRUE,reported,igd
5.72E-06,18,54422995,3657,-0.4239,0.0933,ebi-a-GCST90001408,rs72914692,A,G,0.018,Naive-mature B cell %B cell,TRUE,reported,igd
6.42E-06,22,44674143,3657,-2.179,0.4823,ebi-a-GCST90001408,rs9614418,G,C,5.00E-04,Naive-mature B cell %B cell,TRUE,reported,igd
4.37E-06,2,132741527,3656,-0.1159,0.02519,ebi-a-GCST90001409,rs139077655,T,C,0.382,Naive-mature B cell AC,TRUE,reported,igd
6.01E-06,4,152777207,3656,-0.2134,0.04708,ebi-a-GCST90001409,rs76981518,T,C,0.0744,Naive-mature B cell AC,TRUE,reported,igd
5.91E-06,5,146138788,3656,2.627,0.579,ebi-a-GCST90001409,rs115150472,T,C,4.00E-04,Naive-mature B cell AC,TRUE,reported,igd
7.40E-06,5,58278611,3656,0.233,0.05192,ebi-a-GCST90001409,rs10042327,A,G,0.0613,Naive-mature B cell AC,TRUE,reported,igd
2.36E-07,5,158285953,3656,-0.2366,0.0457,ebi-a-GCST90001409,rs17056318,C,T,0.081,Naive-mature B cell AC,TRUE,reported,igd
7.30E-06,6,67039330,3656,0.1232,0.02743,ebi-a-GCST90001409,rs9354413,C,T,0.2964,Naive-mature B cell AC,TRUE,reported,igd
3.71E-06,7,67653879,3656,0.1584,0.03419,ebi-a-GCST90001409,rs35607968,T,C,0.1536,Naive-mature B cell AC,TRUE,reported,igd
3.51E-06,7,21321670,3656,-0.2668,0.05743,ebi-a-GCST90001409,rs2390504,A,G,0.0486,Naive-mature B cell AC,TRUE,reported,igd
3.30E-06,7,12847391,3656,-0.4624,0.09926,ebi-a-GCST90001409,rs143397127,C,T,0.0157,Naive-mature B cell AC,TRUE,reported,igd
1.74E-07,8,130617819,3656,-0.1445,0.02761,ebi-a-GCST90001409,rs2395904,G,T,0.2657,Naive-mature B cell AC,TRUE,reported,igd
4.60E-07,8,70193536,3656,0.1251,0.02477,ebi-a-GCST90001409,rs283340,C,T,0.5621,Naive-mature B cell AC,TRUE,reported,igd
3.92E-06,10,125485345,3656,0.7902,0.1709,ebi-a-GCST90001409,rs189761842,T,C,0.0055,Naive-mature B cell AC,TRUE,reported,igd
8.13E-06,10,33779474,3656,-0.4129,0.09241,ebi-a-GCST90001409,rs117344365,A,G,0.0178,Naive-mature B cell AC,TRUE,reported,igd
9.07E-07,11,119980729,3656,0.138,0.02805,ebi-a-GCST90001409,rs12799241,A,G,0.2619,Naive-mature B cell AC,TRUE,reported,igd
8.96E-06,12,6499533,3656,0.1183,0.0266,ebi-a-GCST90001409,rs2286599,A,G,0.32,Naive-mature B cell AC,TRUE,reported,igd
2.84E-06,12,67638132,3656,0.1702,0.0363,ebi-a-GCST90001409,rs58114937,G,A,0.1302,Naive-mature B cell AC,TRUE,reported,igd
3.63E-06,13,71534535,3656,-0.1163,0.02507,ebi-a-GCST90001409,rs9564767,G,A,0.6075,Naive-mature B cell AC,TRUE,reported,igd
5.33E-06,14,22954777,3656,-0.1229,0.02697,ebi-a-GCST90001409,rs3811215,T,G,0.3032,Naive-mature B cell AC,TRUE,reported,igd
5.34E-06,15,60878804,3656,-0.1886,0.04138,ebi-a-GCST90001409,rs76263497,A,G,0.0989,Naive-mature B cell AC,TRUE,reported,igd
7.65E-06,16,84305239,3656,1.819,0.4058,ebi-a-GCST90001409,rs143176410,C,G,0.001,Naive-mature B cell AC,TRUE,reported,igd
4.34E-06,17,7316027,3656,-0.3088,0.06711,ebi-a-GCST90001409,rs77983244,A,G,0.0325,Naive-mature B cell AC,TRUE,reported,igd
2.35E-08,17,38038391,3656,-0.1605,0.02868,ebi-a-GCST90001409,rs62067029,T,A,0.4148,Naive-mature B cell AC,TRUE,reported,igd
3.31E-06,19,53848484,3656,0.1382,0.02968,ebi-a-GCST90001409,rs62115322,G,C,0.2083,Naive-mature B cell AC,TRUE,reported,igd
1.08E-06,20,59926554,3656,-0.2347,0.04805,ebi-a-GCST90001409,rs34764986,C,T,0.0699,Naive-mature B cell AC,TRUE,reported,igd
1.49E-08,1,213100225,3657,-0.1407,0.02479,ebi-a-GCST90001410,rs2792563,A,G,0.567,IgD- CD38br %B cell,TRUE,reported,igd
7.79E-06,2,216542855,3657,-0.1078,0.02407,ebi-a-GCST90001410,rs1250061,A,T,0.5554,IgD- CD38br %B cell,TRUE,reported,igd
9.61E-07,3,125894785,3657,0.1185,0.02414,ebi-a-GCST90001410,rs12636371,A,G,0.4619,IgD- CD38br %B cell,TRUE,reported,igd
1.88E-06,3,11244825,3657,0.3884,0.08136,ebi-a-GCST90001410,rs12493961,G,A,0.0219,IgD- CD38br %B cell,TRUE,reported,igd
8.56E-06,3,28830276,3657,0.1247,0.02799,ebi-a-GCST90001410,rs13075403,G,A,0.7616,IgD- CD38br %B cell,TRUE,reported,igd
6.10E-06,4,55386841,3657,0.3165,0.06988,ebi-a-GCST90001410,rs11938966,A,C,0.0294,IgD- CD38br %B cell,TRUE,reported,igd
3.22E-06,5,92965344,3657,0.4094,0.08778,ebi-a-GCST90001410,rs76912165,G,A,0.0209,IgD- CD38br %B cell,TRUE,reported,igd
3.40E-06,6,107939307,3657,-0.5032,0.1082,ebi-a-GCST90001410,rs139843122,T,A,0.0123,IgD- CD38br %B cell,TRUE,reported,igd
2.04E-07,7,106306631,3657,-0.3437,0.06603,ebi-a-GCST90001410,rs148377259,C,T,0.034,IgD- CD38br %B cell,TRUE,reported,igd
5.46E-06,7,57550983,3657,-0.1235,0.02712,ebi-a-GCST90001410,rs13235778,A,G,0.2801,IgD- CD38br %B cell,TRUE,reported,igd
1.39E-06,7,68026886,3657,-0.118,0.0244,ebi-a-GCST90001410,rs10270812,C,T,0.5103,IgD- CD38br %B cell,TRUE,reported,igd
7.33E-06,8,15730211,3657,0.44,0.098,ebi-a-GCST90001410,rs188550599,G,A,0.0142,IgD- CD38br %B cell,TRUE,reported,igd
3.64E-07,8,16074805,3657,0.3227,0.06331,ebi-a-GCST90001410,rs138542577,C,G,0.0376,IgD- CD38br %B cell,TRUE,reported,igd
2.76E-06,8,109663198,3657,-0.6636,0.1413,ebi-a-GCST90001410,rs137930158,C,G,0.007,IgD- CD38br %B cell,TRUE,reported,igd
8.53E-06,11,97765784,3657,0.2024,0.04541,ebi-a-GCST90001410,rs113087021,A,T,0.0766,IgD- CD38br %B cell,TRUE,reported,igd
6.44E-07,11,127827727,3657,0.1745,0.03499,ebi-a-GCST90001410,rs478251,C,A,0.1333,IgD- CD38br %B cell,TRUE,reported,igd
4.40E-06,11,113975210,3657,-0.1152,0.02506,ebi-a-GCST90001410,rs238926,A,G,0.369,IgD- CD38br %B cell,TRUE,reported,igd
4.44E-06,16,59859266,3657,-0.1257,0.02735,ebi-a-GCST90001410,rs7185719,G,C,0.732,IgD- CD38br %B cell,TRUE,reported,igd
3.95E-06,22,45016637,3657,0.1701,0.0368,ebi-a-GCST90001410,rs11705673,G,C,0.12,IgD- CD38br %B cell,TRUE,reported,igd
1.99E-07,1,8009985,3657,-0.4552,0.08737,ebi-a-GCST90001411,rs75766272,T,C,0.0201,IgD+ CD24+ %B cell,TRUE,reported,igd
9.70E-06,1,230130712,3657,-0.1336,0.03015,ebi-a-GCST90001411,rs11584183,C,T,0.2311,IgD+ CD24+ %B cell,TRUE,reported,igd
9.25E-06,2,73679013,3657,0.2797,0.063,ebi-a-GCST90001411,rs45608038,G,A,0.0421,IgD+ CD24+ %B cell,TRUE,reported,igd
7.49E-06,3,4408435,3657,0.3685,0.08216,ebi-a-GCST90001411,rs6781675,C,G,0.0235,IgD+ CD24+ %B cell,TRUE,reported,igd
8.46E-06,5,175234476,3657,-0.1214,0.02723,ebi-a-GCST90001411,rs11134931,A,G,0.6924,IgD+ CD24+ %B cell,TRUE,reported,igd
1.52E-06,6,32553200,3657,0.4368,0.09069,ebi-a-GCST90001411,rs34418535,G,A,0.064,IgD+ CD24+ %B cell,TRUE,reported,igd
5.28E-06,6,133003242,3657,-0.1674,0.0367,ebi-a-GCST90001411,rs45575344,C,T,0.1333,IgD+ CD24+ %B cell,TRUE,reported,igd
7.05E-06,6,169106376,3657,-0.2834,0.06299,ebi-a-GCST90001411,rs147867176,T,A,0.0418,IgD+ CD24+ %B cell,TRUE,reported,igd
3.92E-06,6,42013868,3657,-0.1237,0.02675,ebi-a-GCST90001411,rs9369326,C,T,0.3121,IgD+ CD24+ %B cell,TRUE,reported,igd
7.63E-06,7,66493985,3657,-0.1289,0.02875,ebi-a-GCST90001411,rs7457479,C,T,0.2762,IgD+ CD24+ %B cell,TRUE,reported,igd
2.51E-06,9,21576571,3657,-0.4312,0.09145,ebi-a-GCST90001411,rs62562996,A,G,0.0172,IgD+ CD24+ %B cell,TRUE,reported,igd
3.24E-06,12,2866164,3657,-0.4808,0.1031,ebi-a-GCST90001411,rs112570989,T,C,0.0149,IgD+ CD24+ %B cell,TRUE,reported,igd
1.20E-06,13,108993494,3657,0.1313,0.027,ebi-a-GCST90001411,rs12874404,G,A,0.3257,IgD+ CD24+ %B cell,TRUE,reported,igd
4.79E-07,13,51367583,3657,-0.1353,0.02683,ebi-a-GCST90001411,rs7988851,T,C,0.3266,IgD+ CD24+ %B cell,TRUE,reported,igd
1.08E-07,13,50147180,3657,0.4747,0.08918,ebi-a-GCST90001411,rs76477280,G,A,0.0206,IgD+ CD24+ %B cell,TRUE,reported,igd
5.50E-06,13,70325772,3657,0.4126,0.09065,ebi-a-GCST90001411,rs145371905,T,G,0.0194,IgD+ CD24+ %B cell,TRUE,reported,igd
1.57E-06,14,96205838,3657,0.2816,0.05855,ebi-a-GCST90001411,rs77762131,C,G,0.045,IgD+ CD24+ %B cell,TRUE,reported,igd
7.15E-06,14,65673804,3657,0.2453,0.05457,ebi-a-GCST90001411,rs78269238,T,C,0.0582,IgD+ CD24+ %B cell,TRUE,reported,igd
9.00E-06,14,93256694,3657,-0.1204,0.02707,ebi-a-GCST90001411,rs35130455,A,T,0.704,IgD+ CD24+ %B cell,TRUE,reported,igd
4.73E-06,16,4127619,3657,0.1207,0.02634,ebi-a-GCST90001411,rs17256322,A,T,0.3234,IgD+ CD24+ %B cell,TRUE,reported,igd
6.54E-06,18,23575118,3657,0.2862,0.06339,ebi-a-GCST90001411,rs144479315,T,A,0.0418,IgD+ CD24+ %B cell,TRUE,reported,igd
1.17E-06,2,237195419,3656,-0.1868,0.03837,ebi-a-GCST90001412,rs7586359,G,T,0.8907,IgD+ CD24+ AC,TRUE,reported,igd
7.52E-06,3,182760073,3656,0.1323,0.0295,ebi-a-GCST90001412,rs10513789,G,T,0.2261,IgD+ CD24+ AC,TRUE,reported,igd
3.30E-06,4,156739300,3656,-0.1191,0.02557,ebi-a-GCST90001412,rs13132141,A,G,0.6385,IgD+ CD24+ AC,TRUE,reported,igd
1.51E-06,5,148456360,3656,-0.3012,0.06251,ebi-a-GCST90001412,rs147556975,T,C,0.039,IgD+ CD24+ AC,TRUE,reported,igd
3.08E-06,5,4700587,3656,0.197,0.04215,ebi-a-GCST90001412,rs4702913,C,A,0.9123,IgD+ CD24+ AC,TRUE,reported,igd
7.86E-06,5,74257985,3656,0.1176,0.02628,ebi-a-GCST90001412,rs10942726,G,A,0.3155,IgD+ CD24+ AC,TRUE,reported,igd
9.71E-06,7,63248560,3656,0.2175,0.0491,ebi-a-GCST90001412,rs144607178,T,C,0.0636,IgD+ CD24+ AC,TRUE,reported,igd
6.47E-06,10,85446387,3656,-0.1304,0.02887,ebi-a-GCST90001412,rs10749417,T,A,0.2247,IgD+ CD24+ AC,TRUE,reported,igd
5.67E-06,12,23968609,3656,-0.1831,0.04029,ebi-a-GCST90001412,rs11047113,C,A,0.1027,IgD+ CD24+ AC,TRUE,reported,igd
2.14E-07,13,108710731,3656,0.3121,0.06005,ebi-a-GCST90001412,rs183466766,A,G,0.0402,IgD+ CD24+ AC,TRUE,reported,igd
5.23E-07,13,108488351,3656,0.3005,0.05978,ebi-a-GCST90001412,rs139981802,C,T,0.0418,IgD+ CD24+ AC,TRUE,reported,igd
1.92E-06,13,46224092,3656,1.819,0.3815,ebi-a-GCST90001412,rs557577736,G,A,0.001,IgD+ CD24+ AC,TRUE,reported,igd
1.02E-06,13,70325772,3656,0.4292,0.08767,ebi-a-GCST90001412,rs145371905,T,G,0.0194,IgD+ CD24+ AC,TRUE,reported,igd
3.93E-06,13,114873368,3656,-0.1608,0.03478,ebi-a-GCST90001412,rs9314892,G,A,0.8553,IgD+ CD24+ AC,TRUE,reported,igd
5.62E-14,13,108993494,3656,0.1963,0.02601,ebi-a-GCST90001412,rs12874404,G,A,0.3256,IgD+ CD24+ AC,TRUE,reported,igd
4.05E-07,13,50212885,3656,0.4428,0.08724,ebi-a-GCST90001412,rs73192651,T,C,0.02,IgD+ CD24+ AC,TRUE,reported,igd
3.57E-06,14,94936964,3656,-0.1136,0.02446,ebi-a-GCST90001412,rs8014978,C,T,0.5737,IgD+ CD24+ AC,TRUE,reported,igd
3.22E-07,14,96205838,3656,0.291,0.05685,ebi-a-GCST90001412,rs77762131,C,G,0.045,IgD+ CD24+ AC,TRUE,reported,igd
5.80E-06,15,63290645,3656,-0.1118,0.02462,ebi-a-GCST90001412,rs12595433,A,G,0.4579,IgD+ CD24+ AC,TRUE,reported,igd
4.68E-06,16,8963501,3656,-0.1821,0.03971,ebi-a-GCST90001412,rs880312,A,G,0.1034,IgD+ CD24+ AC,TRUE,reported,igd
2.83E-07,17,2716535,3656,-0.125,0.02429,ebi-a-GCST90001412,rs11653761,T,G,0.592,IgD+ CD24+ AC,TRUE,reported,igd
8.81E-06,19,14993354,3656,-0.2566,0.05765,ebi-a-GCST90001412,rs7254039,A,G,0.0435,IgD+ CD24+ AC,TRUE,reported,igd
1.47E-06,22,44688150,3656,-0.4122,0.08546,ebi-a-GCST90001412,rs9614226,G,T,0.9792,IgD+ CD24+ AC,TRUE,reported,igd
2.81E-06,1,163272701,3657,1.055,0.2248,ebi-a-GCST90001413,rs111237501,C,T,0.003,IgD- CD24- %B cell,TRUE,reported,igd
5.25E-06,2,128660247,3657,0.1136,0.0249,ebi-a-GCST90001413,rs11887461,G,A,0.4754,IgD- CD24- %B cell,TRUE,reported,igd
1.29E-06,2,217809198,3657,-2.752,0.5674,ebi-a-GCST90001413,rs13020544,A,G,4.00E-04,IgD- CD24- %B cell,TRUE,reported,igd
1.09E-06,2,215618238,3657,-2.77,0.5672,ebi-a-GCST90001413,rs145137909,A,G,4.00E-04,IgD- CD24- %B cell,TRUE,reported,igd
2.76E-06,4,83018399,3657,-0.6384,0.136,ebi-a-GCST90001413,rs114209430,C,T,0.0085,IgD- CD24- %B cell,TRUE,reported,igd
2.26E-06,4,113331648,3657,0.3561,0.07517,ebi-a-GCST90001413,rs17044633,G,A,0.0286,IgD- CD24- %B cell,TRUE,reported,igd
2.25E-06,5,62072324,3657,-1.841,0.3885,ebi-a-GCST90001413,rs183821560,A,G,0.0016,IgD- CD24- %B cell,TRUE,reported,igd
1.27E-06,6,107155687,3657,0.2678,0.0552,ebi-a-GCST90001413,rs9398107,G,A,0.0555,IgD- CD24- %B cell,TRUE,reported,igd
9.04E-06,7,2651996,3657,-0.1605,0.03611,ebi-a-GCST90001413,rs73045003,T,C,0.1396,IgD- CD24- %B cell,TRUE,reported,igd
3.76E-06,8,112881828,3657,-0.3971,0.08574,ebi-a-GCST90001413,rs76377003,G,A,0.0219,IgD- CD24- %B cell,TRUE,reported,igd
2.97E-06,10,28462184,3657,0.4712,0.1007,ebi-a-GCST90001413,rs112898282,C,T,0.0152,IgD- CD24- %B cell,TRUE,reported,igd
1.43E-07,12,103731395,3657,0.1908,0.03619,ebi-a-GCST90001413,rs7966251,A,G,0.1349,IgD- CD24- %B cell,TRUE,reported,igd
8.84E-06,14,103946237,3657,0.466,0.1047,ebi-a-GCST90001413,rs142305616,C,A,0.0148,IgD- CD24- %B cell,TRUE,reported,igd
5.38E-06,16,6107421,3657,0.146,0.03204,ebi-a-GCST90001413,rs7198605,T,C,0.182,IgD- CD24- %B cell,TRUE,reported,igd
5.36E-06,18,29387367,3657,0.1597,0.03505,ebi-a-GCST90001413,rs35192093,T,C,0.1593,IgD- CD24- %B cell,TRUE,reported,igd
4.27E-06,19,19073798,3657,-0.2029,0.04406,ebi-a-GCST90001413,rs8109503,A,T,0.0919,IgD- CD24- %B cell,TRUE,reported,igd
8.16E-07,20,41777449,3657,-0.3098,0.06272,ebi-a-GCST90001413,rs6073000,C,T,0.959,IgD- CD24- %B cell,TRUE,reported,igd
7.96E-06,22,27642688,3657,-0.2776,0.06207,ebi-a-GCST90001413,rs115218594,A,G,0.0421,IgD- CD24- %B cell,TRUE,reported,igd
4.20E-06,1,41379583,3656,0.2344,0.05087,ebi-a-GCST90001414,rs72953104,G,C,0.0643,IgD- CD24- AC,TRUE,reported,igd
3.35E-06,1,163272701,3656,1.052,0.2261,ebi-a-GCST90001414,rs111237501,C,T,0.003,IgD- CD24- AC,TRUE,reported,igd
5.51E-06,2,79806712,3656,0.2343,0.05149,ebi-a-GCST90001414,rs114114265,A,G,0.0647,IgD- CD24- AC,TRUE,reported,igd
8.85E-06,3,29345411,3656,0.1425,0.03201,ebi-a-GCST90001414,rs7615875,C,T,0.1956,IgD- CD24- AC,TRUE,reported,igd
6.77E-06,3,191888629,3656,0.2069,0.04589,ebi-a-GCST90001414,rs76499400,T,G,0.0792,IgD- CD24- AC,TRUE,reported,igd
3.53E-06,4,25767183,3656,0.1246,0.02682,ebi-a-GCST90001414,rs4697616,A,G,0.6779,IgD- CD24- AC,TRUE,reported,igd
5.62E-06,4,113331648,3656,0.3458,0.07605,ebi-a-GCST90001414,rs17044633,G,A,0.0286,IgD- CD24- AC,TRUE,reported,igd
8.66E-06,4,31594004,3656,-0.1924,0.0432,ebi-a-GCST90001414,rs76225955,C,T,0.0909,IgD- CD24- AC,TRUE,reported,igd
4.74E-06,5,22936562,3656,0.6821,0.1488,ebi-a-GCST90001414,rs74356874,A,G,0.0066,IgD- CD24- AC,TRUE,reported,igd
4.47E-06,6,1238442,3656,-0.9851,0.2144,ebi-a-GCST90001414,rs145638783,A,G,0.0033,IgD- CD24- AC,TRUE,reported,igd
6.28E-06,10,28462184,3656,0.4601,0.1017,ebi-a-GCST90001414,rs112898282,C,T,0.0152,IgD- CD24- AC,TRUE,reported,igd
9.47E-06,13,55229646,3656,0.2658,0.05994,ebi-a-GCST90001414,rs75453701,G,A,0.0464,IgD- CD24- AC,TRUE,reported,igd
1.07E-06,13,71376322,3656,-0.1482,0.03033,ebi-a-GCST90001414,rs7982713,G,A,0.2157,IgD- CD24- AC,TRUE,reported,igd
4.14E-06,14,31505138,3656,0.3337,0.07236,ebi-a-GCST90001414,rs191543445,G,A,0.031,IgD- CD24- AC,TRUE,reported,igd
5.69E-07,15,54695686,3656,0.1331,0.02656,ebi-a-GCST90001414,rs496760,A,G,0.6422,IgD- CD24- AC,TRUE,reported,igd
4.54E-06,17,63135589,3656,-0.2921,0.06361,ebi-a-GCST90001414,rs421516,A,C,0.9583,IgD- CD24- AC,TRUE,reported,igd
5.75E-06,19,1930174,3656,-0.2323,0.05115,ebi-a-GCST90001414,rs72977632,A,T,0.0643,IgD- CD24- AC,TRUE,reported,igd
8.52E-07,19,16412842,3656,-0.146,0.0296,ebi-a-GCST90001414,rs451367,C,T,0.7674,IgD- CD24- AC,TRUE,reported,igd
1.08E-06,1,105159724,3657,-0.1946,0.03983,ebi-a-GCST90001415,rs11184230,T,C,0.1095,IgD+ CD24- %B cell,TRUE,reported,igd
1.11E-06,1,150860471,3657,0.1263,0.02588,ebi-a-GCST90001415,rs7412746,T,C,0.5153,IgD+ CD24- %B cell,TRUE,reported,igd
3.86E-08,1,8009985,3657,0.483,0.08768,ebi-a-GCST90001415,rs75766272,T,C,0.0201,IgD+ CD24- %B cell,TRUE,reported,igd
3.85E-06,2,73679013,3657,-0.2927,0.06326,ebi-a-GCST90001415,rs45608038,G,A,0.0421,IgD+ CD24- %B cell,TRUE,reported,igd
8.84E-06,2,4082267,3657,-0.6051,0.136,ebi-a-GCST90001415,rs12465275,C,T,0.009,IgD+ CD24- %B cell,TRUE,reported,igd
4.84E-06,3,106579815,3657,-0.1728,0.03773,ebi-a-GCST90001415,rs56335940,A,G,0.1326,IgD+ CD24- %B cell,TRUE,reported,igd
6.89E-06,4,47951945,3657,-0.1408,0.03125,ebi-a-GCST90001415,rs1972883,A,G,0.7849,IgD+ CD24- %B cell,TRUE,reported,igd
5.36E-06,4,11590243,3657,0.2735,0.06003,ebi-a-GCST90001415,rs35698683,G,A,0.0447,IgD+ CD24- %B cell,TRUE,reported,igd
5.71E-06,6,166531345,3657,0.1159,0.0255,ebi-a-GCST90001415,rs6910508,A,G,0.4199,IgD+ CD24- %B cell,TRUE,reported,igd
4.43E-06,8,75515052,3657,0.3029,0.06589,ebi-a-GCST90001415,rs533239981,C,G,0.0387,IgD+ CD24- %B cell,TRUE,reported,igd
8.69E-06,8,119323401,3657,-0.1439,0.03231,ebi-a-GCST90001415,rs2450220,T,C,0.816,IgD+ CD24- %B cell,TRUE,reported,igd
2.97E-06,9,8660693,3657,-0.142,0.03034,ebi-a-GCST90001415,rs7870388,G,C,0.7737,IgD+ CD24- %B cell,TRUE,reported,igd
3.80E-06,9,2570753,3657,0.4404,0.09513,ebi-a-GCST90001415,rs140191306,T,C,0.0179,IgD+ CD24- %B cell,TRUE,reported,igd
7.68E-06,10,26959594,3657,1.016,0.2269,ebi-a-GCST90001415,rs145123647,T,C,0.003,IgD+ CD24- %B cell,TRUE,reported,igd
7.30E-08,14,65713895,3657,-0.2773,0.0514,ebi-a-GCST90001415,rs116844769,A,G,0.0662,IgD+ CD24- %B cell,TRUE,reported,igd
5.85E-06,14,54016223,3657,1.363,0.3003,ebi-a-GCST90001415,rs182854545,T,C,0.0018,IgD+ CD24- %B cell,TRUE,reported,igd
4.14E-06,17,77637123,3657,-0.1632,0.03539,ebi-a-GCST90001415,rs73426855,C,T,0.1471,IgD+ CD24- %B cell,TRUE,reported,igd
2.37E-06,17,49451837,3657,-0.1247,0.02639,ebi-a-GCST90001415,rs2159343,G,A,0.6266,IgD+ CD24- %B cell,TRUE,reported,igd
6.74E-06,21,39363957,3657,0.2723,0.06041,ebi-a-GCST90001415,rs78958229,T,C,0.044,IgD+ CD24- %B cell,TRUE,reported,igd
7.53E-06,22,44492562,3657,-0.3021,0.06737,ebi-a-GCST90001415,rs58706313,T,C,0.0343,IgD+ CD24- %B cell,TRUE,reported,igd
1.21E-06,4,178658413,3656,-0.2989,0.06147,ebi-a-GCST90001416,rs71615254,C,A,0.0406,IgD+ CD24- AC,TRUE,reported,igd
3.99E-06,5,158285953,3656,-0.2103,0.04553,ebi-a-GCST90001416,rs17056318,C,T,0.081,IgD+ CD24- AC,TRUE,reported,igd
5.31E-06,5,21916806,3656,1.503,0.3297,ebi-a-GCST90001416,rs141108367,A,G,0.0012,IgD+ CD24- AC,TRUE,reported,igd
5.73E-06,5,146138788,3656,2.619,0.5765,ebi-a-GCST90001416,rs115150472,T,C,4.00E-04,IgD+ CD24- AC,TRUE,reported,igd
2.63E-06,6,100821460,3656,2.118,0.4501,ebi-a-GCST90001416,rs12197153,A,G,7.00E-04,IgD+ CD24- AC,TRUE,reported,igd
4.42E-07,6,67039330,3656,0.138,0.02729,ebi-a-GCST90001416,rs9354413,C,T,0.2964,IgD+ CD24- AC,TRUE,reported,igd
6.51E-06,7,12847391,3656,-0.4464,0.09885,ebi-a-GCST90001416,rs143397127,C,T,0.0157,IgD+ CD24- AC,TRUE,reported,igd
8.65E-06,7,87868543,3656,0.3363,0.07548,ebi-a-GCST90001416,rs190448231,G,T,0.028,IgD+ CD24- AC,TRUE,reported,igd
2.94E-06,7,77469688,3656,-0.2677,0.05716,ebi-a-GCST90001416,rs34910780,T,A,0.048,IgD+ CD24- AC,TRUE,reported,igd
1.26E-06,8,130617819,3656,-0.1335,0.0275,ebi-a-GCST90001416,rs2395904,G,T,0.2657,IgD+ CD24- AC,TRUE,reported,igd
5.03E-06,8,2044843,3656,-0.2005,0.04387,ebi-a-GCST90001416,rs150663332,T,C,0.084,IgD+ CD24- AC,TRUE,reported,igd
3.64E-07,8,75563339,3656,0.4148,0.08139,ebi-a-GCST90001416,rs117190494,A,G,0.022,IgD+ CD24- AC,TRUE,reported,igd
5.63E-06,10,102955294,3656,0.1269,0.02791,ebi-a-GCST90001416,rs701839,G,A,0.7124,IgD+ CD24- AC,TRUE,reported,igd
6.72E-06,10,125485345,3656,0.7675,0.1702,ebi-a-GCST90001416,rs189761842,T,C,0.0055,IgD+ CD24- AC,TRUE,reported,igd
2.39E-06,11,119980729,3656,0.132,0.02794,ebi-a-GCST90001416,rs12799241,A,G,0.2619,IgD+ CD24- AC,TRUE,reported,igd
4.44E-06,12,14302579,3656,-0.3693,0.08033,ebi-a-GCST90001416,rs34771848,T,C,0.023,IgD+ CD24- AC,TRUE,reported,igd
5.74E-06,13,105214810,3656,0.3166,0.0697,ebi-a-GCST90001416,rs76578043,A,G,0.0298,IgD+ CD24- AC,TRUE,reported,igd
6.25E-06,13,72428296,3656,0.4915,0.1086,ebi-a-GCST90001416,rs75474045,A,G,0.0126,IgD+ CD24- AC,TRUE,reported,igd
2.60E-06,14,22954777,3656,-0.1264,0.02685,ebi-a-GCST90001416,rs3811215,T,G,0.3032,IgD+ CD24- AC,TRUE,reported,igd
7.18E-06,16,84305239,3656,1.816,0.404,ebi-a-GCST90001416,rs143176410,C,G,0.001,IgD+ CD24- AC,TRUE,reported,igd
3.10E-06,17,77637123,3656,-0.1616,0.03458,ebi-a-GCST90001416,rs73426855,C,T,0.1469,IgD+ CD24- AC,TRUE,reported,igd
5.23E-06,17,7316027,3656,-0.3049,0.06682,ebi-a-GCST90001416,rs77983244,A,G,0.0325,IgD+ CD24- AC,TRUE,reported,igd
2.61E-08,17,38038391,3656,-0.1593,0.02856,ebi-a-GCST90001416,rs62067029,T,A,0.4148,IgD+ CD24- AC,TRUE,reported,igd
6.70E-06,20,59926554,3656,-0.2158,0.04786,ebi-a-GCST90001416,rs34764986,C,T,0.0699,IgD+ CD24- AC,TRUE,reported,igd
5.91E-06,1,83678678,3657,-0.56,0.1234,ebi-a-GCST90001417,rs145208372,A,G,0.0097,CD24+ CD27+ %B cell,TRUE,reported,igd
3.41E-07,1,150860471,3657,-0.1301,0.02547,ebi-a-GCST90001417,rs7412746,T,C,0.5153,CD24+ CD27+ %B cell,TRUE,reported,igd
3.67E-06,1,207087053,3657,-0.2365,0.05101,ebi-a-GCST90001417,rs72758947,G,A,0.0641,CD24+ CD27+ %B cell,TRUE,reported,igd
1.01E-06,1,89814066,3657,-0.1269,0.02592,ebi-a-GCST90001417,rs4658141,C,T,0.3805,CD24+ CD27+ %B cell,TRUE,reported,igd
2.05E-08,1,8009985,3657,-0.4865,0.08656,ebi-a-GCST90001417,rs75766272,T,C,0.0201,CD24+ CD27+ %B cell,TRUE,reported,igd
9.92E-06,2,178116262,3657,0.4657,0.1052,ebi-a-GCST90001417,rs72944931,G,A,0.0138,CD24+ CD27+ %B cell,TRUE,reported,igd
1.71E-08,2,73679013,3657,0.3527,0.0624,ebi-a-GCST90001417,rs45608038,G,A,0.0421,CD24+ CD27+ %B cell,TRUE,reported,igd
1.83E-06,2,138420154,3657,0.2066,0.04322,ebi-a-GCST90001417,rs72844588,A,G,0.0913,CD24+ CD27+ %B cell,TRUE,reported,igd
7.48E-06,3,7831627,3657,-0.737,0.1643,ebi-a-GCST90001417,rs62233948,T,C,0.006,CD24+ CD27+ %B cell,TRUE,reported,igd
1.15E-06,3,186702869,3657,-0.2083,0.04276,ebi-a-GCST90001417,rs145442262,A,G,0.0906,CD24+ CD27+ %B cell,TRUE,reported,igd
6.71E-06,3,16416145,3657,-0.1708,0.03788,ebi-a-GCST90001417,rs55710170,A,G,0.1181,CD24+ CD27+ %B cell,TRUE,reported,igd
8.18E-07,4,11590243,3657,-0.293,0.05931,ebi-a-GCST90001417,rs35698683,G,A,0.0447,CD24+ CD27+ %B cell,TRUE,reported,igd
3.93E-06,5,119742816,3657,0.9325,0.2017,ebi-a-GCST90001417,rs115405874,G,A,0.0037,CD24+ CD27+ %B cell,TRUE,reported,igd
3.52E-06,5,140636323,3657,0.9614,0.207,ebi-a-GCST90001417,rs681014,C,T,0.9966,CD24+ CD27+ %B cell,TRUE,reported,igd
9.28E-06,6,129409652,3657,0.2715,0.06115,ebi-a-GCST90001417,rs9492229,C,T,0.9556,CD24+ CD27+ %B cell,TRUE,reported,igd
7.60E-06,6,100574892,3657,0.9264,0.2067,ebi-a-GCST90001417,rs148702078,C,G,0.0034,CD24+ CD27+ %B cell,TRUE,reported,igd
6.15E-06,7,56242182,3657,0.3676,0.08119,ebi-a-GCST90001417,rs62459310,C,G,0.022,CD24+ CD27+ %B cell,TRUE,reported,igd
9.38E-06,8,124662104,3657,-0.1852,0.04175,ebi-a-GCST90001417,rs10505439,T,C,0.0941,CD24+ CD27+ %B cell,TRUE,reported,igd
2.21E-06,11,11033950,3657,-0.1205,0.02541,ebi-a-GCST90001417,rs10743163,A,G,0.4035,CD24+ CD27+ %B cell,TRUE,reported,igd
9.30E-06,12,130112732,3657,0.1143,0.02575,ebi-a-GCST90001417,rs265612,T,C,0.3411,CD24+ CD27+ %B cell,TRUE,reported,igd
7.44E-06,12,123744082,3657,1.249,0.2784,ebi-a-GCST90001417,rs112294465,A,C,0.0021,CD24+ CD27+ %B cell,TRUE,reported,igd
3.03E-08,13,50147180,3657,0.4892,0.08811,ebi-a-GCST90001417,rs76477280,G,A,0.0206,CD24+ CD27+ %B cell,TRUE,reported,igd
8.56E-06,14,97702226,3657,0.4553,0.1022,ebi-a-GCST90001417,rs117004076,G,A,0.0146,CD24+ CD27+ %B cell,TRUE,reported,igd
4.60E-06,14,96205838,3657,0.2675,0.05828,ebi-a-GCST90001417,rs77762131,C,G,0.045,CD24+ CD27+ %B cell,TRUE,reported,igd
1.06E-06,14,65713895,3657,0.2482,0.05078,ebi-a-GCST90001417,rs116844769,A,G,0.0662,CD24+ CD27+ %B cell,TRUE,reported,igd
4.30E-06,17,76979729,3657,-0.1563,0.03395,ebi-a-GCST90001417,rs7221794,A,G,0.1574,CD24+ CD27+ %B cell,TRUE,reported,igd
2.57E-06,1,8009985,3656,-0.4055,0.08609,ebi-a-GCST90001418,rs75766272,T,C,0.0201,CD24+ CD27+ AC,TRUE,reported,igd
8.98E-06,2,181050023,3656,0.5129,0.1154,ebi-a-GCST90001418,rs16867231,A,G,0.0108,CD24+ CD27+ AC,TRUE,reported,igd
8.47E-06,3,96406408,3656,0.1752,0.0393,ebi-a-GCST90001418,rs79207264,A,G,0.1184,CD24+ CD27+ AC,TRUE,reported,igd
7.48E-06,3,176029498,3656,-0.1111,0.02476,ebi-a-GCST90001418,rs7640784,A,C,0.4714,CD24+ CD27+ AC,TRUE,reported,igd
6.67E-06,4,110550623,3656,-0.4318,0.09574,ebi-a-GCST90001418,rs149085540,T,C,0.0167,CD24+ CD27+ AC,TRUE,reported,igd
1.09E-06,5,148410250,3656,2.539,0.5201,ebi-a-GCST90001418,rs17708396,A,C,5.00E-04,CD24+ CD27+ AC,TRUE,reported,igd
8.93E-06,5,74257985,3656,0.1188,0.02672,ebi-a-GCST90001418,rs10942726,G,A,0.3155,CD24+ CD27+ AC,TRUE,reported,igd
6.18E-06,5,26412301,3656,0.1344,0.02969,ebi-a-GCST90001418,rs35057381,C,T,0.2211,CD24+ CD27+ AC,TRUE,reported,igd
3.23E-06,6,41084740,3656,0.312,0.06692,ebi-a-GCST90001418,rs56033406,T,C,0.0349,CD24+ CD27+ AC,TRUE,reported,igd
2.84E-07,6,167859623,3656,-0.1404,0.02729,ebi-a-GCST90001418,rs4076316,A,T,0.3005,CD24+ CD27+ AC,TRUE,reported,igd
5.75E-06,7,7871676,3656,0.6162,0.1357,ebi-a-GCST90001418,rs144625305,T,C,0.0086,CD24+ CD27+ AC,TRUE,reported,igd
8.56E-06,8,124255582,3656,1.162,0.2608,ebi-a-GCST90001418,rs184496770,T,C,0.0021,CD24+ CD27+ AC,TRUE,reported,igd
4.98E-06,8,89432719,3656,-0.2901,0.06345,ebi-a-GCST90001418,rs118092259,G,T,0.0414,CD24+ CD27+ AC,TRUE,reported,igd
9.51E-06,9,8855603,3656,0.1133,0.02556,ebi-a-GCST90001418,rs10759006,C,T,0.6198,CD24+ CD27+ AC,TRUE,reported,igd
6.09E-07,10,53790461,3656,0.1488,0.02978,ebi-a-GCST90001418,rs10762541,T,C,0.772,CD24+ CD27+ AC,TRUE,reported,igd
3.11E-06,12,11634360,3656,-0.4374,0.09365,ebi-a-GCST90001418,rs138329462,A,G,0.0174,CD24+ CD27+ AC,TRUE,reported,igd
2.87E-06,13,46224092,3656,1.818,0.3878,ebi-a-GCST90001418,rs557577736,G,A,0.001,CD24+ CD27+ AC,TRUE,reported,igd
2.04E-10,13,108993494,3656,0.1691,0.02653,ebi-a-GCST90001418,rs12874404,G,A,0.3256,CD24+ CD27+ AC,TRUE,reported,igd
7.38E-07,13,50212885,3656,0.4411,0.08893,ebi-a-GCST90001418,rs73192651,T,C,0.02,CD24+ CD27+ AC,TRUE,reported,igd
5.54E-06,13,70167316,3656,0.283,0.06219,ebi-a-GCST90001418,rs76552872,T,G,0.042,CD24+ CD27+ AC,TRUE,reported,igd
1.13E-06,14,96205838,3656,0.2815,0.05774,ebi-a-GCST90001418,rs77762131,C,G,0.045,CD24+ CD27+ AC,TRUE,reported,igd
1.84E-06,17,2716535,3656,-0.118,0.0247,ebi-a-GCST90001418,rs11653761,T,G,0.592,CD24+ CD27+ AC,TRUE,reported,igd
8.75E-06,17,62258665,3656,0.1546,0.03472,ebi-a-GCST90001418,rs11649808,A,G,0.8487,CD24+ CD27+ AC,TRUE,reported,igd
8.64E-06,19,14993354,3656,-0.2606,0.0585,ebi-a-GCST90001418,rs7254039,A,G,0.0435,CD24+ CD27+ AC,TRUE,reported,igd
7.09E-06,22,45400116,3656,-0.1712,0.03808,ebi-a-GCST90001418,rs728776,G,A,0.121,CD24+ CD27+ AC,TRUE,reported,igd
2.60E-06,22,45164171,3656,0.5664,0.1203,ebi-a-GCST90001418,rs144295598,A,G,0.0103,CD24+ CD27+ AC,TRUE,reported,igd
1.01E-06,1,11620068,3658,-0.4047,0.08262,ebi-a-GCST90001419,rs529500582,A,G,0.0254,CD20- %B cell,TRUE,reported,igd
1.08E-06,1,242186219,3658,-0.9447,0.1934,ebi-a-GCST90001419,rs187723151,A,G,0.004,CD20- %B cell,TRUE,reported,igd
6.20E-06,2,221466858,3658,0.3316,0.07326,ebi-a-GCST90001419,rs112180455,T,C,0.0299,CD20- %B cell,TRUE,reported,igd
2.08E-06,3,154090291,3658,0.1401,0.02947,ebi-a-GCST90001419,rs58352426,A,G,0.2246,CD20- %B cell,TRUE,reported,igd
5.11E-06,3,187638796,3658,0.3083,0.06752,ebi-a-GCST90001419,rs75951284,T,C,0.0316,CD20- %B cell,TRUE,reported,igd
6.61E-06,4,90909176,3658,0.2235,0.04952,ebi-a-GCST90001419,rs74786971,C,G,0.0645,CD20- %B cell,TRUE,reported,igd
3.97E-06,5,93014071,3658,0.2993,0.06479,ebi-a-GCST90001419,rs316122,C,G,0.0372,CD20- %B cell,TRUE,reported,igd
2.10E-06,6,32572202,3658,0.1364,0.02871,ebi-a-GCST90001419,rs9270911,T,C,0.6083,CD20- %B cell,TRUE,reported,igd
7.46E-06,6,17249496,3658,-0.1917,0.04273,ebi-a-GCST90001419,rs9477367,C,T,0.9097,CD20- %B cell,TRUE,reported,igd
8.60E-06,7,137173666,3658,0.2453,0.05506,ebi-a-GCST90001419,rs111761453,T,G,0.0524,CD20- %B cell,TRUE,reported,igd
6.42E-06,7,150969808,3658,0.2118,0.04687,ebi-a-GCST90001419,rs75368642,T,C,0.073,CD20- %B cell,TRUE,reported,igd
5.83E-06,9,9023522,3658,0.1137,0.02506,ebi-a-GCST90001419,rs7875273,C,T,0.3779,CD20- %B cell,TRUE,reported,igd
1.03E-06,11,17687837,3658,-0.2663,0.0544,ebi-a-GCST90001419,rs118084343,G,A,0.0547,CD20- %B cell,TRUE,reported,igd
5.84E-06,12,92375948,3658,0.2407,0.05303,ebi-a-GCST90001419,rs3885787,C,A,0.9422,CD20- %B cell,TRUE,reported,igd
2.67E-06,15,39319915,3658,-0.1233,0.02622,ebi-a-GCST90001419,rs4244568,G,T,0.3414,CD20- %B cell,TRUE,reported,igd
1.64E-06,15,80306120,3658,-1.694,0.3528,ebi-a-GCST90001419,rs140134875,A,C,0.0011,CD20- %B cell,TRUE,reported,igd
7.06E-06,16,81747602,3658,-0.1372,0.03051,ebi-a-GCST90001419,rs4889373,G,A,0.7989,CD20- %B cell,TRUE,reported,igd
4.18E-06,16,74140113,3658,0.2021,0.04383,ebi-a-GCST90001419,rs2107459,A,C,0.0853,CD20- %B cell,TRUE,reported,igd
2.36E-06,20,6103341,3658,-0.2182,0.04616,ebi-a-GCST90001419,rs7265879,G,C,0.0778,CD20- %B cell,TRUE,reported,igd
5.65E-06,20,46686437,3658,0.4562,0.1004,ebi-a-GCST90001419,rs57840701,C,A,0.015,CD20- %B cell,TRUE,reported,igd
6.33E-07,1,168227395,3656,-0.6197,0.1242,ebi-a-GCST90001420,rs115156019,T,C,0.0081,IgD- CD38br AC,TRUE,reported,igd
9.60E-06,1,213100225,3656,-0.108,0.02437,ebi-a-GCST90001420,rs2792563,A,G,0.5671,IgD- CD38br AC,TRUE,reported,igd
2.33E-06,2,204476635,3656,-1.339,0.2832,ebi-a-GCST90001420,rs138158989,A,G,0.0018,IgD- CD38br AC,TRUE,reported,igd
7.82E-06,2,237823477,3656,0.5637,0.1259,ebi-a-GCST90001420,rs114044800,C,G,0.0086,IgD- CD38br AC,TRUE,reported,igd
1.64E-06,2,187165335,3656,2.541,0.5292,ebi-a-GCST90001420,rs148362575,T,A,8.00E-04,IgD- CD38br AC,TRUE,reported,igd
7.43E-07,3,20980398,3656,-0.1466,0.02957,ebi-a-GCST90001420,rs66491584,A,G,0.1991,IgD- CD38br AC,TRUE,reported,igd
6.99E-06,3,149265655,3656,0.3828,0.08506,ebi-a-GCST90001420,rs141490841,A,G,0.02,IgD- CD38br AC,TRUE,reported,igd
8.48E-06,4,168102710,3656,0.3438,0.07709,ebi-a-GCST90001420,rs62353585,C,T,0.0227,IgD- CD38br AC,TRUE,reported,igd
8.27E-06,5,36474634,3656,0.3462,0.07754,ebi-a-GCST90001420,rs3105149,T,A,0.0239,IgD- CD38br AC,TRUE,reported,igd
8.03E-06,7,105792831,3656,-0.1707,0.03819,ebi-a-GCST90001420,rs78678130,A,G,0.1076,IgD- CD38br AC,TRUE,reported,igd
4.47E-06,7,132571443,3656,-0.6658,0.1449,ebi-a-GCST90001420,rs138058221,T,C,0.0068,IgD- CD38br AC,TRUE,reported,igd
2.76E-06,9,8537763,3656,0.2526,0.0538,ebi-a-GCST90001420,rs10815908,T,G,0.0511,IgD- CD38br AC,TRUE,reported,igd
2.16E-06,10,7484185,3656,-2.494,0.5255,ebi-a-GCST90001420,rs912755,C,G,0.9996,IgD- CD38br AC,TRUE,reported,igd
5.16E-06,11,19547027,3656,0.1457,0.03191,ebi-a-GCST90001420,rs11605946,A,G,0.1637,IgD- CD38br AC,TRUE,reported,igd
6.69E-06,11,97756814,3656,0.1973,0.04374,ebi-a-GCST90001420,rs79801395,C,G,0.0799,IgD- CD38br AC,TRUE,reported,igd
8.86E-07,11,127827727,3656,0.1689,0.03431,ebi-a-GCST90001420,rs478251,C,A,0.1332,IgD- CD38br AC,TRUE,reported,igd
3.92E-06,11,111211623,3656,-0.5657,0.1224,ebi-a-GCST90001420,rs147319637,A,G,0.0094,IgD- CD38br AC,TRUE,reported,igd
7.11E-06,12,14317207,3656,-0.1355,0.03014,ebi-a-GCST90001420,rs11609248,G,A,0.1916,IgD- CD38br AC,TRUE,reported,igd
4.91E-06,12,106098314,3656,-0.3311,0.07236,ebi-a-GCST90001420,rs17037450,A,G,0.0264,IgD- CD38br AC,TRUE,reported,igd
4.15E-06,12,31092966,3656,-0.1142,0.02477,ebi-a-GCST90001420,rs2075365,A,G,0.6518,IgD- CD38br AC,TRUE,reported,igd
2.87E-06,15,47631034,3656,0.1928,0.04113,ebi-a-GCST90001420,rs74011406,A,G,0.093,IgD- CD38br AC,TRUE,reported,igd
8.31E-06,16,81821361,3656,0.3465,0.07762,ebi-a-GCST90001420,rs72834736,C,G,0.0248,IgD- CD38br AC,TRUE,reported,igd
6.32E-06,2,205623497,3657,0.3592,0.07943,ebi-a-GCST90001421,rs6712095,T,G,0.0246,CD20- AC,TRUE,reported,igd
1.48E-07,2,75536553,3657,-0.1546,0.02937,ebi-a-GCST90001421,rs57641238,C,G,0.2252,CD20- AC,TRUE,reported,igd
8.03E-06,3,146097919,3657,-0.1694,0.03789,ebi-a-GCST90001421,rs34625183,T,C,0.1154,CD20- AC,TRUE,reported,igd
4.11E-06,3,133253719,3657,0.1193,0.02587,ebi-a-GCST90001421,rs36123742,T,A,0.6555,CD20- AC,TRUE,reported,igd
2.03E-06,4,90909176,3657,0.2348,0.04935,ebi-a-GCST90001421,rs74786971,C,G,0.0645,CD20- AC,TRUE,reported,igd
3.24E-06,5,142419461,3657,-0.2732,0.05861,ebi-a-GCST90001421,rs116699251,A,G,0.0446,CD20- AC,TRUE,reported,igd
6.26E-06,5,9688280,3657,1.728,0.3819,ebi-a-GCST90001421,rs41494,T,A,0.999,CD20- AC,TRUE,reported,igd
8.31E-08,6,128553518,3657,1.508,0.2808,ebi-a-GCST90001421,rs7773849,G,A,0.0018,CD20- AC,TRUE,reported,igd
3.17E-07,6,32614025,3657,0.177,0.03455,ebi-a-GCST90001421,rs9273241,T,C,0.5975,CD20- AC,TRUE,reported,igd
9.78E-06,7,56828069,3657,0.1274,0.02877,ebi-a-GCST90001421,rs2102662,A,G,0.7447,CD20- AC,TRUE,reported,igd
5.77E-06,7,137173666,3657,0.249,0.05482,ebi-a-GCST90001421,rs111761453,T,G,0.0524,CD20- AC,TRUE,reported,igd
3.21E-06,7,15900650,3657,-0.1541,0.03305,ebi-a-GCST90001421,rs38182,T,C,0.1693,CD20- AC,TRUE,reported,igd
4.35E-06,8,19139514,3657,-0.1182,0.02568,ebi-a-GCST90001421,rs6586822,C,T,0.6508,CD20- AC,TRUE,reported,igd
9.72E-06,10,25320223,3657,-0.1128,0.02546,ebi-a-GCST90001421,rs6482467,G,A,0.3646,CD20- AC,TRUE,reported,igd
3.50E-06,11,19531128,3657,0.1881,0.04049,ebi-a-GCST90001421,rs16936840,T,C,0.102,CD20- AC,TRUE,reported,igd
6.08E-06,11,88131197,3657,-0.1412,0.03117,ebi-a-GCST90001421,rs2212443,G,T,0.8048,CD20- AC,TRUE,reported,igd
6.51E-06,13,21076875,3657,-0.1127,0.02495,ebi-a-GCST90001421,rs12146943,A,G,0.3704,CD20- AC,TRUE,reported,igd
3.52E-06,13,24882401,3657,-0.1249,0.0269,ebi-a-GCST90001421,rs77553819,C,G,0.2863,CD20- AC,TRUE,reported,igd
3.49E-06,14,95266847,3657,-0.1932,0.04158,ebi-a-GCST90001421,rs71431666,C,G,0.0946,CD20- AC,TRUE,reported,igd
6.61E-06,16,29232967,3657,0.1091,0.02419,ebi-a-GCST90001421,rs252298,A,G,0.5643,CD20- AC,TRUE,reported,igd
5.92E-06,16,87840577,3657,-0.1465,0.03231,ebi-a-GCST90001421,rs56736306,G,C,0.1719,CD20- AC,TRUE,reported,igd
3.75E-06,17,32078878,3657,-0.1164,0.02513,ebi-a-GCST90001421,rs2637364,C,T,0.6221,CD20- AC,TRUE,reported,igd
3.23E-06,20,39267990,3657,0.3071,0.06585,ebi-a-GCST90001421,rs6029245,C,T,0.0358,CD20- AC,TRUE,reported,igd
5.17E-06,20,4944838,3657,-0.1123,0.0246,ebi-a-GCST90001421,rs6052993,G,C,0.4371,CD20- AC,TRUE,reported,igd
9.67E-06,22,48837650,3657,-0.1147,0.02589,ebi-a-GCST90001421,rs6008703,C,G,0.3131,CD20- AC,TRUE,reported,igd
1.93E-06,2,34491589,3659,-0.2476,0.05192,ebi-a-GCST90001422,rs75839951,G,T,0.0585,CD20- CD38- %B cell,TRUE,reported,igd
6.54E-06,2,17752538,3659,0.127,0.02814,ebi-a-GCST90001422,rs4832496,A,G,0.236,CD20- CD38- %B cell,TRUE,reported,igd
8.62E-06,3,63492195,3659,-0.4902,0.11,ebi-a-GCST90001422,rs141595421,G,T,0.0127,CD20- CD38- %B cell,TRUE,reported,igd
6.00E-06,4,163553861,3659,0.1157,0.02552,ebi-a-GCST90001422,rs396692,A,G,0.6682,CD20- CD38- %B cell,TRUE,reported,igd
2.01E-06,4,113092883,3659,0.6255,0.1314,ebi-a-GCST90001422,rs182720746,T,C,0.0089,CD20- CD38- %B cell,TRUE,reported,igd
3.07E-06,4,25065221,3659,0.524,0.1121,ebi-a-GCST90001422,rs2215848,A,G,0.0118,CD20- CD38- %B cell,TRUE,reported,igd
9.86E-06,4,74145187,3659,-0.1398,0.03159,ebi-a-GCST90001422,rs62311900,T,C,0.1735,CD20- CD38- %B cell,TRUE,reported,igd
3.12E-07,5,173070505,3659,-0.1471,0.0287,ebi-a-GCST90001422,rs2339996,A,G,0.7803,CD20- CD38- %B cell,TRUE,reported,igd
9.12E-06,5,42353044,3659,0.2113,0.04756,ebi-a-GCST90001422,rs13176237,G,A,0.0696,CD20- CD38- %B cell,TRUE,reported,igd
4.19E-07,6,32509333,3659,0.2125,0.04192,ebi-a-GCST90001422,rs72492305,T,C,0.6663,CD20- CD38- %B cell,TRUE,reported,igd
5.72E-06,6,90013983,3659,0.1557,0.03428,ebi-a-GCST90001422,rs56284619,T,C,0.1469,CD20- CD38- %B cell,TRUE,reported,igd
6.77E-06,9,132193568,3659,0.1351,0.02998,ebi-a-GCST90001422,rs10988372,C,G,0.2044,CD20- CD38- %B cell,TRUE,reported,igd
5.45E-06,9,19948908,3659,0.2799,0.06148,ebi-a-GCST90001422,rs118073973,A,T,0.0402,CD20- CD38- %B cell,TRUE,reported,igd
9.20E-06,9,22099416,3659,-1.505,0.3389,ebi-a-GCST90001422,rs72652459,T,C,0.0012,CD20- CD38- %B cell,TRUE,reported,igd
2.90E-06,10,17048435,3659,-0.1463,0.03122,ebi-a-GCST90001422,rs55767134,C,G,0.1838,CD20- CD38- %B cell,TRUE,reported,igd
1.46E-06,11,123385425,3659,0.1355,0.02809,ebi-a-GCST90001422,rs34666228,T,G,0.2346,CD20- CD38- %B cell,TRUE,reported,igd
1.42E-06,12,82233392,3659,-1.069,0.2213,ebi-a-GCST90001422,rs78301150,A,G,0.0033,CD20- CD38- %B cell,TRUE,reported,igd
3.73E-06,12,261706,3659,-1.342,0.2897,ebi-a-GCST90001422,rs55897487,T,C,0.0016,CD20- CD38- %B cell,TRUE,reported,igd
2.48E-08,14,31993501,3659,-0.8348,0.1494,ebi-a-GCST90001422,rs117308259,C,T,0.0066,CD20- CD38- %B cell,TRUE,reported,igd
3.09E-06,14,33254318,3659,-0.2409,0.05156,ebi-a-GCST90001422,rs17099538,C,T,0.0559,CD20- CD38- %B cell,TRUE,reported,igd
8.79E-06,14,28669022,3659,-0.2551,0.05732,ebi-a-GCST90001422,rs77911577,C,A,0.05,CD20- CD38- %B cell,TRUE,reported,igd
9.10E-06,15,60895636,3659,0.1278,0.02875,ebi-a-GCST90001422,rs2113943,G,A,0.2288,CD20- CD38- %B cell,TRUE,reported,igd
8.60E-06,16,5488091,3659,0.1332,0.0299,ebi-a-GCST90001422,rs35639639,C,T,0.2062,CD20- CD38- %B cell,TRUE,reported,igd
2.57E-06,17,52971060,3659,0.293,0.06221,ebi-a-GCST90001422,rs16955339,T,G,0.0377,CD20- CD38- %B cell,TRUE,reported,igd
8.08E-06,20,765164,3659,0.1488,0.03329,ebi-a-GCST90001422,rs36071180,A,G,0.1596,CD20- CD38- %B cell,TRUE,reported,igd
1.55E-06,20,46576714,3659,-0.1186,0.02463,ebi-a-GCST90001422,rs6125184,A,G,0.5914,CD20- CD38- %B cell,TRUE,reported,igd
5.38E-06,4,113092883,3658,0.6026,0.1323,ebi-a-GCST90001423,rs182720746,T,C,0.0089,CD20- CD38- AC,TRUE,reported,igd
1.34E-06,4,74145187,3658,-0.1537,0.03175,ebi-a-GCST90001423,rs62311900,T,C,0.1736,CD20- CD38- AC,TRUE,reported,igd
6.60E-07,5,173070505,3658,-0.1438,0.02887,ebi-a-GCST90001423,rs2339996,A,G,0.7802,CD20- CD38- AC,TRUE,reported,igd
4.25E-07,6,32509333,3658,0.2112,0.04169,ebi-a-GCST90001423,rs72492305,T,C,0.6662,CD20- CD38- AC,TRUE,reported,igd
3.29E-06,6,85038851,3658,0.1893,0.04063,ebi-a-GCST90001423,rs6906886,A,T,0.903,CD20- CD38- AC,TRUE,reported,igd
2.27E-06,8,17516564,3658,-0.1548,0.03269,ebi-a-GCST90001423,rs11203884,T,C,0.1643,CD20- CD38- AC,TRUE,reported,igd
4.09E-06,9,132193568,3658,0.139,0.03012,ebi-a-GCST90001423,rs10988372,C,G,0.2045,CD20- CD38- AC,TRUE,reported,igd
2.87E-06,9,19948908,3658,0.2899,0.06184,ebi-a-GCST90001423,rs118073973,A,T,0.0402,CD20- CD38- AC,TRUE,reported,igd
3.45E-06,11,97639659,3658,-0.3072,0.06608,ebi-a-GCST90001423,rs75609575,A,G,0.0349,CD20- CD38- AC,TRUE,reported,igd
4.63E-06,11,88142031,3658,-0.1305,0.02844,ebi-a-GCST90001423,rs308820,C,T,0.7571,CD20- CD38- AC,TRUE,reported,igd
3.99E-07,11,123384801,3658,0.1435,0.02825,ebi-a-GCST90001423,rs61906277,G,A,0.2347,CD20- CD38- AC,TRUE,reported,igd
4.40E-06,14,31993501,3658,-0.6917,0.1504,ebi-a-GCST90001423,rs117308259,C,T,0.0066,CD20- CD38- AC,TRUE,reported,igd
7.67E-07,17,52971060,3658,0.3095,0.06249,ebi-a-GCST90001423,rs16955339,T,G,0.0377,CD20- CD38- AC,TRUE,reported,igd
6.74E-06,18,34838106,3658,-0.2548,0.05651,ebi-a-GCST90001423,rs77510701,A,C,0.0484,CD20- CD38- AC,TRUE,reported,igd
8.02E-06,19,53396009,3658,-0.2131,0.04766,ebi-a-GCST90001423,rs80339814,C,T,0.0794,CD20- CD38- AC,TRUE,reported,igd
9.60E-06,20,46576714,3658,-0.1099,0.02479,ebi-a-GCST90001423,rs6125184,A,G,0.5914,CD20- CD38- AC,TRUE,reported,igd
7.70E-06,20,765164,3658,0.1498,0.03344,ebi-a-GCST90001423,rs36071180,A,G,0.1597,CD20- CD38- AC,TRUE,reported,igd
3.27E-06,1,40387371,3657,2.746,0.5892,ebi-a-GCST90001424,rs143109147,C,T,4.00E-04,IgD+ %Lymphocyte,TRUE,reported,igd
7.43E-07,2,206655953,3657,-0.2827,0.05702,ebi-a-GCST90001424,rs16837671,G,T,0.0494,IgD+ %Lymphocyte,TRUE,reported,igd
6.97E-06,4,46715880,3657,0.614,0.1364,ebi-a-GCST90001424,rs141070091,T,G,0.0081,IgD+ %Lymphocyte,TRUE,reported,igd
4.76E-06,5,115785493,3657,-0.3021,0.06594,ebi-a-GCST90001424,rs76845048,C,A,0.0357,IgD+ %Lymphocyte,TRUE,reported,igd
6.78E-07,6,31240635,3657,-0.2101,0.04223,ebi-a-GCST90001424,rs4361609,C,G,0.1131,IgD+ %Lymphocyte,TRUE,reported,igd
4.85E-06,7,20106029,3657,-0.1651,0.03606,ebi-a-GCST90001424,rs73078428,A,T,0.1318,IgD+ %Lymphocyte,TRUE,reported,igd
5.20E-06,7,121332400,3657,0.2879,0.06309,ebi-a-GCST90001424,rs111830700,A,G,0.0377,IgD+ %Lymphocyte,TRUE,reported,igd
1.25E-06,7,77469688,3657,-0.2739,0.05642,ebi-a-GCST90001424,rs34910780,T,A,0.0481,IgD+ %Lymphocyte,TRUE,reported,igd
2.24E-06,8,130617819,3657,-0.1285,0.02712,ebi-a-GCST90001424,rs2395904,G,T,0.2657,IgD+ %Lymphocyte,TRUE,reported,igd
8.16E-06,8,75515052,3657,0.2839,0.06355,ebi-a-GCST90001424,rs533239981,C,G,0.0387,IgD+ %Lymphocyte,TRUE,reported,igd
3.11E-06,10,7188484,3657,0.1101,0.02357,ebi-a-GCST90001424,rs1977295,A,G,0.5273,IgD+ %Lymphocyte,TRUE,reported,igd
6.84E-06,12,110312229,3657,0.3546,0.0787,ebi-a-GCST90001424,rs75319860,C,T,0.0249,IgD+ %Lymphocyte,TRUE,reported,igd
2.22E-06,13,100023905,3657,-1.032,0.2178,ebi-a-GCST90001424,rs116906133,G,A,0.0037,IgD+ %Lymphocyte,TRUE,reported,igd
3.43E-13,13,108993494,3657,0.1898,0.02599,ebi-a-GCST90001424,rs12874404,G,A,0.3257,IgD+ %Lymphocyte,TRUE,reported,igd
2.10E-06,14,95373465,3657,0.1596,0.03359,ebi-a-GCST90001424,rs2402519,C,G,0.1523,IgD+ %Lymphocyte,TRUE,reported,igd
5.52E-10,17,2731370,3657,-0.1468,0.0236,ebi-a-GCST90001424,rs11657531,T,C,0.4882,IgD+ %Lymphocyte,TRUE,reported,igd
2.45E-07,17,38038389,3657,-0.142,0.02747,ebi-a-GCST90001424,rs12939565,T,A,0.4267,IgD+ %Lymphocyte,TRUE,reported,igd
8.75E-06,17,70210257,3657,-0.2576,0.05786,ebi-a-GCST90001424,rs75956343,G,A,0.0469,IgD+ %Lymphocyte,TRUE,reported,igd
3.24E-06,19,14873284,3657,0.1165,0.02499,ebi-a-GCST90001424,rs55658072,G,A,0.6218,IgD+ %Lymphocyte,TRUE,reported,igd
2.47E-06,20,44724305,3657,-0.1212,0.02568,ebi-a-GCST90001424,rs6131010,G,A,0.6172,IgD+ %Lymphocyte,TRUE,reported,igd
1.65E-06,1,213101844,3656,-0.1191,0.02482,ebi-a-GCST90001425,rs970081,A,G,0.6517,IgD- CD38br %lymphocyte,TRUE,reported,igd
2.60E-06,1,63802723,3656,0.192,0.04079,ebi-a-GCST90001425,rs78196740,C,T,0.0929,IgD- CD38br %lymphocyte,TRUE,reported,igd
1.93E-06,2,187165335,3656,2.567,0.5384,ebi-a-GCST90001425,rs148362575,T,A,8.00E-04,IgD- CD38br %lymphocyte,TRUE,reported,igd
6.13E-06,2,136941539,3656,0.1297,0.02865,ebi-a-GCST90001425,rs62160934,A,T,0.2133,IgD- CD38br %lymphocyte,TRUE,reported,igd
2.50E-06,2,204476635,3656,-1.324,0.2808,ebi-a-GCST90001425,rs138158989,A,G,0.0018,IgD- CD38br %lymphocyte,TRUE,reported,igd
1.98E-06,3,20980398,3656,-0.1404,0.02948,ebi-a-GCST90001425,rs66491584,A,G,0.1991,IgD- CD38br %lymphocyte,TRUE,reported,igd
7.48E-06,3,117331256,3656,1.619,0.361,ebi-a-GCST90001425,rs116540222,T,C,0.0011,IgD- CD38br %lymphocyte,TRUE,reported,igd
4.16E-06,3,157649504,3656,0.3801,0.08244,ebi-a-GCST90001425,rs79812543,A,G,0.0197,IgD- CD38br %lymphocyte,TRUE,reported,igd
2.32E-06,3,11712287,3656,0.2925,0.06183,ebi-a-GCST90001425,rs151009998,A,G,0.0379,IgD- CD38br %lymphocyte,TRUE,reported,igd
9.29E-06,4,55386841,3656,0.3028,0.06821,ebi-a-GCST90001425,rs11938966,A,C,0.0294,IgD- CD38br %lymphocyte,TRUE,reported,igd
8.89E-06,4,61089291,3656,-0.6902,0.1551,ebi-a-GCST90001425,rs114428590,A,T,0.0059,IgD- CD38br %lymphocyte,TRUE,reported,igd
8.96E-06,5,89585751,3656,1.582,0.3557,ebi-a-GCST90001425,rs79264549,A,C,0.001,IgD- CD38br %lymphocyte,TRUE,reported,igd
5.92E-06,5,1297258,3656,0.1238,0.0273,ebi-a-GCST90001425,rs6554754,C,T,0.7503,IgD- CD38br %lymphocyte,TRUE,reported,igd
8.62E-06,6,31274174,3656,-0.4998,0.1122,ebi-a-GCST90001425,rs139101653,T,C,0.0129,IgD- CD38br %lymphocyte,TRUE,reported,igd
3.53E-06,6,41935797,3656,-2.09,0.45,ebi-a-GCST90001425,rs76624801,C,A,7.00E-04,IgD- CD38br %lymphocyte,TRUE,reported,igd
8.32E-07,6,40333488,3656,-1.987,0.4026,ebi-a-GCST90001425,rs187459109,A,G,8.00E-04,IgD- CD38br %lymphocyte,TRUE,reported,igd
2.48E-06,7,127285830,3656,0.3296,0.06986,ebi-a-GCST90001425,rs75346886,T,G,0.0294,IgD- CD38br %lymphocyte,TRUE,reported,igd
8.26E-06,7,132571443,3656,-0.6459,0.1447,ebi-a-GCST90001425,rs138058221,T,C,0.0068,IgD- CD38br %lymphocyte,TRUE,reported,igd
1.47E-06,7,106306631,3656,-0.311,0.06449,ebi-a-GCST90001425,rs148377259,C,T,0.0341,IgD- CD38br %lymphocyte,TRUE,reported,igd
1.91E-06,9,8531036,3656,0.2558,0.05361,ebi-a-GCST90001425,rs12340211,G,C,0.0518,IgD- CD38br %lymphocyte,TRUE,reported,igd
8.62E-06,11,97765784,3656,0.1975,0.04432,ebi-a-GCST90001425,rs113087021,A,T,0.0766,IgD- CD38br %lymphocyte,TRUE,reported,igd
5.11E-06,11,127827727,3656,0.1561,0.03419,ebi-a-GCST90001425,rs478251,C,A,0.1332,IgD- CD38br %lymphocyte,TRUE,reported,igd
6.51E-06,12,10496783,3656,-0.1069,0.02367,ebi-a-GCST90001425,rs6488283,G,A,0.4229,IgD- CD38br %lymphocyte,TRUE,reported,igd
1.09E-06,12,52932031,3656,0.1168,0.02391,ebi-a-GCST90001425,rs7294591,T,C,0.5412,IgD- CD38br %lymphocyte,TRUE,reported,igd
1.65E-06,12,14317207,3656,-0.1438,0.02996,ebi-a-GCST90001425,rs11609248,G,A,0.1916,IgD- CD38br %lymphocyte,TRUE,reported,igd
7.68E-06,12,106098314,3656,-0.3233,0.07216,ebi-a-GCST90001425,rs17037450,A,G,0.0264,IgD- CD38br %lymphocyte,TRUE,reported,igd
1.64E-06,14,22129890,3656,0.2941,0.06126,ebi-a-GCST90001425,rs72686093,T,C,0.0382,IgD- CD38br %lymphocyte,TRUE,reported,igd
7.15E-06,15,74539114,3656,-0.1167,0.02595,ebi-a-GCST90001425,rs2627305,A,G,0.2986,IgD- CD38br %lymphocyte,TRUE,reported,igd
1.92E-07,16,59885737,3656,-0.1289,0.02471,ebi-a-GCST90001425,rs4785074,T,C,0.635,IgD- CD38br %lymphocyte,TRUE,reported,igd
4.12E-06,16,81821361,3656,0.3562,0.07723,ebi-a-GCST90001425,rs72834736,C,G,0.0248,IgD- CD38br %lymphocyte,TRUE,reported,igd
1.75E-06,22,31013921,3656,0.3941,0.0823,ebi-a-GCST90001425,rs76348547,T,G,0.0207,IgD- CD38br %lymphocyte,TRUE,reported,igd
9.55E-06,1,41075209,3656,-0.1164,0.02625,ebi-a-GCST90001426,rs500586,T,C,0.7061,IgD- CD38dim %lymphocyte,TRUE,reported,igd
7.80E-06,1,119873920,3656,0.556,0.1242,ebi-a-GCST90001426,rs72691171,T,A,0.0105,IgD- CD38dim %lymphocyte,TRUE,reported,igd
4.55E-06,1,19500582,3656,1.034,0.2251,ebi-a-GCST90001426,rs143785715,T,C,0.0027,IgD- CD38dim %lymphocyte,TRUE,reported,igd
8.16E-07,1,89286072,3656,0.516,0.1044,ebi-a-GCST90001426,rs10922490,C,T,0.0164,IgD- CD38dim %lymphocyte,TRUE,reported,igd
4.86E-08,2,136926146,3656,0.1644,0.03007,ebi-a-GCST90001426,rs11687597,G,A,0.2069,IgD- CD38dim %lymphocyte,TRUE,reported,igd
2.51E-07,2,238554657,3656,0.1571,0.03041,ebi-a-GCST90001426,rs7595246,C,T,0.1893,IgD- CD38dim %lymphocyte,TRUE,reported,igd
2.94E-06,4,100279851,3656,0.5092,0.1088,ebi-a-GCST90001426,rs71612685,G,A,0.0126,IgD- CD38dim %lymphocyte,TRUE,reported,igd
9.93E-06,4,1628280,3656,0.1691,0.03822,ebi-a-GCST90001426,rs1867929,A,C,0.1104,IgD- CD38dim %lymphocyte,TRUE,reported,igd
6.81E-06,5,89545035,3656,2.925,0.6491,ebi-a-GCST90001426,rs114839471,G,A,5.00E-04,IgD- CD38dim %lymphocyte,TRUE,reported,igd
2.28E-06,5,144608340,3656,-0.1275,0.02694,ebi-a-GCST90001426,rs17405603,T,A,0.2842,IgD- CD38dim %lymphocyte,TRUE,reported,igd
1.66E-06,6,41401285,3656,1.843,0.3841,ebi-a-GCST90001426,rs146936090,T,C,8.00E-04,IgD- CD38dim %lymphocyte,TRUE,reported,igd
1.74E-06,7,22048853,3656,-0.1185,0.02475,ebi-a-GCST90001426,rs6972846,T,G,0.3885,IgD- CD38dim %lymphocyte,TRUE,reported,igd
4.78E-06,7,154618679,3656,0.2746,0.05995,ebi-a-GCST90001426,rs78027513,T,G,0.0414,IgD- CD38dim %lymphocyte,TRUE,reported,igd
8.25E-09,8,144984956,3656,-0.1408,0.02438,ebi-a-GCST90001426,rs7840395,G,A,0.5715,IgD- CD38dim %lymphocyte,TRUE,reported,igd
6.89E-06,8,40734662,3656,0.1383,0.03071,ebi-a-GCST90001426,rs2137277,G,A,0.1882,IgD- CD38dim %lymphocyte,TRUE,reported,igd
2.24E-06,10,22940992,3656,0.4384,0.09254,ebi-a-GCST90001426,rs72816858,C,G,0.0172,IgD- CD38dim %lymphocyte,TRUE,reported,igd
6.51E-07,12,54786414,3656,-0.2055,0.04122,ebi-a-GCST90001426,rs12298227,C,T,0.1013,IgD- CD38dim %lymphocyte,TRUE,reported,igd
6.31E-06,12,53022961,3656,-0.1218,0.02694,ebi-a-GCST90001426,rs593370,T,C,0.7001,IgD- CD38dim %lymphocyte,TRUE,reported,igd
1.05E-07,13,108957063,3656,0.1281,0.02404,ebi-a-GCST90001426,rs9520836,G,A,0.5044,IgD- CD38dim %lymphocyte,TRUE,reported,igd
4.61E-06,15,76646870,3656,0.38,0.08281,ebi-a-GCST90001426,rs118086652,G,A,0.0213,IgD- CD38dim %lymphocyte,TRUE,reported,igd
1.93E-07,17,2716535,3656,-0.1257,0.02411,ebi-a-GCST90001426,rs11653761,T,G,0.592,IgD- CD38dim %lymphocyte,TRUE,reported,igd
6.64E-06,18,61418402,3656,0.4981,0.1104,ebi-a-GCST90001426,rs145744014,T,C,0.0116,IgD- CD38dim %lymphocyte,TRUE,reported,igd
7.05E-06,19,36290177,3656,-0.1194,0.02653,ebi-a-GCST90001426,rs652344,C,T,0.2946,IgD- CD38dim %lymphocyte,TRUE,reported,igd
6.04E-06,20,18194427,3656,0.1091,0.02407,ebi-a-GCST90001426,rs2328245,T,C,0.5678,IgD- CD38dim %lymphocyte,TRUE,reported,igd
5.86E-06,22,27421843,3656,0.3766,0.08299,ebi-a-GCST90001426,rs134927,T,C,0.0215,IgD- CD38dim %lymphocyte,TRUE,reported,igd
1.84E-07,1,84127219,3656,0.1517,0.02904,ebi-a-GCST90001427,rs61790670,A,C,0.23,IgD- CD38- %lymphocyte,TRUE,reported,igd
9.95E-06,1,178417994,3656,-0.2855,0.06453,ebi-a-GCST90001427,rs116661843,A,G,0.0387,IgD- CD38- %lymphocyte,TRUE,reported,igd
3.17E-06,1,59700800,3656,0.1428,0.0306,ebi-a-GCST90001427,rs12128328,C,T,0.2113,IgD- CD38- %lymphocyte,TRUE,reported,igd
7.37E-06,2,119468602,3656,0.1358,0.03024,ebi-a-GCST90001427,rs12624265,G,A,0.2082,IgD- CD38- %lymphocyte,TRUE,reported,igd
6.94E-06,2,232313158,3656,-0.1296,0.02879,ebi-a-GCST90001427,rs12992631,T,C,0.2408,IgD- CD38- %lymphocyte,TRUE,reported,igd
7.22E-06,2,47117185,3656,-0.1193,0.02656,ebi-a-GCST90001427,rs2084194,A,G,0.677,IgD- CD38- %lymphocyte,TRUE,reported,igd
2.84E-07,2,238550072,3656,0.1403,0.02729,ebi-a-GCST90001427,rs6723786,G,A,0.2924,IgD- CD38- %lymphocyte,TRUE,reported,igd
1.87E-06,2,66709035,3656,-0.2723,0.05703,ebi-a-GCST90001427,rs114551034,A,G,0.0509,IgD- CD38- %lymphocyte,TRUE,reported,igd
6.07E-06,3,191905058,3656,0.2178,0.04807,ebi-a-GCST90001427,rs75524570,C,T,0.0673,IgD- CD38- %lymphocyte,TRUE,reported,igd
6.27E-06,4,133090875,3656,-0.853,0.1886,ebi-a-GCST90001427,rs150378941,C,G,0.0045,IgD- CD38- %lymphocyte,TRUE,reported,igd
4.86E-06,4,134727496,3656,-1.231,0.2689,ebi-a-GCST90001427,rs72942964,T,C,0.0021,IgD- CD38- %lymphocyte,TRUE,reported,igd
6.41E-06,4,56547047,3656,0.1731,0.0383,ebi-a-GCST90001427,rs7676571,T,C,0.8835,IgD- CD38- %lymphocyte,TRUE,reported,igd
8.37E-06,4,25771115,3656,0.1211,0.02714,ebi-a-GCST90001427,rs4697617,A,G,0.7103,IgD- CD38- %lymphocyte,TRUE,reported,igd
7.97E-06,4,186920475,3656,-0.165,0.03688,ebi-a-GCST90001427,rs72711540,C,G,0.1325,IgD- CD38- %lymphocyte,TRUE,reported,igd
1.89E-06,5,144608340,3656,-0.1322,0.0277,ebi-a-GCST90001427,rs17405603,T,A,0.2842,IgD- CD38- %lymphocyte,TRUE,reported,igd
6.50E-06,7,7871676,3656,0.617,0.1366,ebi-a-GCST90001427,rs144625305,T,C,0.0086,IgD- CD38- %lymphocyte,TRUE,reported,igd
6.83E-07,8,144986103,3656,-0.1246,0.02505,ebi-a-GCST90001427,rs11777835,C,T,0.5715,IgD- CD38- %lymphocyte,TRUE,reported,igd
3.59E-07,8,55620993,3656,0.391,0.07669,ebi-a-GCST90001427,rs190799514,C,T,0.0272,IgD- CD38- %lymphocyte,TRUE,reported,igd
6.00E-06,8,55914981,3656,0.3985,0.08792,ebi-a-GCST90001427,rs75116337,C,T,0.0208,IgD- CD38- %lymphocyte,TRUE,reported,igd
4.40E-06,8,9936753,3656,0.204,0.04436,ebi-a-GCST90001427,rs814418,T,C,0.0907,IgD- CD38- %lymphocyte,TRUE,reported,igd
8.39E-06,11,12544361,3656,-0.1119,0.02508,ebi-a-GCST90001427,rs4756916,C,T,0.5685,IgD- CD38- %lymphocyte,TRUE,reported,igd
9.03E-06,11,23667143,3656,-0.3825,0.08604,ebi-a-GCST90001427,rs17234595,A,G,0.0207,IgD- CD38- %lymphocyte,TRUE,reported,igd
4.95E-06,12,54797571,3656,-0.1952,0.04268,ebi-a-GCST90001427,rs12426629,G,C,0.0989,IgD- CD38- %lymphocyte,TRUE,reported,igd
1.44E-06,13,109144845,3656,0.1207,0.025,ebi-a-GCST90001427,rs9514859,C,G,0.4402,IgD- CD38- %lymphocyte,TRUE,reported,igd
1.38E-07,13,108993494,3656,0.1408,0.02668,ebi-a-GCST90001427,rs12874404,G,A,0.3256,IgD- CD38- %lymphocyte,TRUE,reported,igd
5.63E-06,16,85313662,3656,0.1116,0.02456,ebi-a-GCST90001427,rs4474666,A,G,0.5167,IgD- CD38- %lymphocyte,TRUE,reported,igd
2.78E-06,17,2716535,3656,-0.1169,0.0249,ebi-a-GCST90001427,rs11653761,T,G,0.592,IgD- CD38- %lymphocyte,TRUE,reported,igd
9.61E-06,17,49200947,3656,-0.1195,0.02696,ebi-a-GCST90001427,rs34157595,C,T,0.3155,IgD- CD38- %lymphocyte,TRUE,reported,igd
3.33E-06,18,60947111,3656,0.1163,0.02497,ebi-a-GCST90001427,rs7236090,C,T,0.5922,IgD- CD38- %lymphocyte,TRUE,reported,igd
1.24E-06,21,42362418,3656,-0.5436,0.1119,ebi-a-GCST90001427,rs77741094,G,C,0.0126,IgD- CD38- %lymphocyte,TRUE,reported,igd
3.85E-06,1,214958496,3657,0.1953,0.04221,ebi-a-GCST90001428,rs112904733,T,G,0.0956,IgD- CD38dim %B cell,TRUE,reported,igd
9.31E-06,1,40387371,3657,-2.636,0.5937,ebi-a-GCST90001428,rs143109147,C,T,4.00E-04,IgD- CD38dim %B cell,TRUE,reported,igd
7.23E-06,1,232094153,3657,-0.7345,0.1635,ebi-a-GCST90001428,rs12118242,T,C,0.0055,IgD- CD38dim %B cell,TRUE,reported,igd
2.81E-07,1,233050029,3657,-0.5857,0.1138,ebi-a-GCST90001428,rs9424499,C,G,0.0109,IgD- CD38dim %B cell,TRUE,reported,igd
2.49E-06,2,136864703,3657,0.1484,0.03147,ebi-a-GCST90001428,rs16832731,A,G,0.1987,IgD- CD38dim %B cell,TRUE,reported,igd
6.06E-06,3,106834795,3657,-1.341,0.296,ebi-a-GCST90001428,rs138919897,G,A,0.0019,IgD- CD38dim %B cell,TRUE,reported,igd
2.82E-06,3,106275239,3657,0.3323,0.07083,ebi-a-GCST90001428,rs73205209,C,T,0.0334,IgD- CD38dim %B cell,TRUE,reported,igd
4.41E-06,3,8695105,3657,-0.2872,0.06245,ebi-a-GCST90001428,rs111854570,A,G,0.0388,IgD- CD38dim %B cell,TRUE,reported,igd
6.22E-06,5,89545035,3657,3.03,0.6695,ebi-a-GCST90001428,rs114839471,G,A,5.00E-04,IgD- CD38dim %B cell,TRUE,reported,igd
1.51E-06,5,144609363,3657,-0.1389,0.02884,ebi-a-GCST90001428,rs17405749,T,C,0.2374,IgD- CD38dim %B cell,TRUE,reported,igd
6.50E-06,5,11638274,3657,-0.3593,0.07955,ebi-a-GCST90001428,rs80088375,T,C,0.0247,IgD- CD38dim %B cell,TRUE,reported,igd
3.46E-07,6,125594743,3657,0.6398,0.1253,ebi-a-GCST90001428,rs75273600,A,G,0.0093,IgD- CD38dim %B cell,TRUE,reported,igd
9.41E-06,7,28192280,3657,-0.1154,0.02601,ebi-a-GCST90001428,rs849133,T,C,0.5576,IgD- CD38dim %B cell,TRUE,reported,igd
8.36E-06,9,75147206,3657,-0.4565,0.1023,ebi-a-GCST90001428,rs146267894,T,C,0.0148,IgD- CD38dim %B cell,TRUE,reported,igd
1.41E-06,10,132983821,3657,-0.136,0.02815,ebi-a-GCST90001428,rs2397752,T,C,0.248,IgD- CD38dim %B cell,TRUE,reported,igd
8.23E-06,10,10573290,3657,-0.246,0.05509,ebi-a-GCST90001428,rs117987395,G,T,0.0524,IgD- CD38dim %B cell,TRUE,reported,igd
3.31E-07,11,128322602,3657,-0.3698,0.07231,ebi-a-GCST90001428,rs80216562,A,G,0.029,IgD- CD38dim %B cell,TRUE,reported,igd
4.11E-06,11,11033950,3657,-0.1167,0.02529,ebi-a-GCST90001428,rs10743163,A,G,0.4035,IgD- CD38dim %B cell,TRUE,reported,igd
9.93E-06,12,121343559,3657,0.321,0.07254,ebi-a-GCST90001428,rs61946381,C,A,0.0305,IgD- CD38dim %B cell,TRUE,reported,igd
8.82E-06,12,57302799,3657,-0.1293,0.02904,ebi-a-GCST90001428,rs1846398,C,A,0.7518,IgD- CD38dim %B cell,TRUE,reported,igd
3.36E-06,13,19499423,3657,0.1177,0.02529,ebi-a-GCST90001428,rs4038038,A,G,0.359,IgD- CD38dim %B cell,TRUE,reported,igd
7.42E-06,15,77402748,3657,0.651,0.1451,ebi-a-GCST90001428,rs117227598,G,C,0.0078,IgD- CD38dim %B cell,TRUE,reported,igd
3.48E-06,16,81916912,3657,-0.1701,0.0366,ebi-a-GCST90001428,rs11548656,G,A,0.1288,IgD- CD38dim %B cell,TRUE,reported,igd
2.74E-06,17,49605668,3657,0.2621,0.05581,ebi-a-GCST90001428,rs75659776,T,C,0.0515,IgD- CD38dim %B cell,TRUE,reported,igd
8.89E-06,17,41946947,3657,-0.2358,0.05299,ebi-a-GCST90001428,rs117541917,C,A,0.0593,IgD- CD38dim %B cell,TRUE,reported,igd
6.22E-06,20,6688542,3657,0.887,0.196,ebi-a-GCST90001428,rs113530462,C,G,0.0038,IgD- CD38dim %B cell,TRUE,reported,igd
5.73E-06,1,247700906,3656,0.1734,0.03817,ebi-a-GCST90001429,rs1919856,G,A,0.108,IgD+ CD38br %lymphocyte,TRUE,reported,igd
9.11E-07,2,16464977,3656,-0.1278,0.02599,ebi-a-GCST90001429,rs11682311,C,T,0.3243,IgD+ CD38br %lymphocyte,TRUE,reported,igd
9.60E-06,2,97558150,3656,-0.1658,0.03741,ebi-a-GCST90001429,rs4907205,C,T,0.1232,IgD+ CD38br %lymphocyte,TRUE,reported,igd
2.07E-08,2,105587803,3656,-0.3597,0.06402,ebi-a-GCST90001429,rs140380950,C,T,0.0368,IgD+ CD38br %lymphocyte,TRUE,reported,igd
6.67E-06,3,183195708,3656,0.3352,0.07432,ebi-a-GCST90001429,rs2686423,G,A,0.9739,IgD+ CD38br %lymphocyte,TRUE,reported,igd
1.26E-06,4,15915069,3656,-0.4243,0.08741,ebi-a-GCST90001429,rs76112278,A,G,0.0194,IgD+ CD38br %lymphocyte,TRUE,reported,igd
8.56E-06,4,38379833,3656,-0.283,0.06349,ebi-a-GCST90001429,rs7667070,C,T,0.0361,IgD+ CD38br %lymphocyte,TRUE,reported,igd
1.01E-06,5,498773,3656,1.792,0.3659,ebi-a-GCST90001429,rs78658073,A,G,0.001,IgD+ CD38br %lymphocyte,TRUE,reported,igd
2.47E-07,5,158276610,3656,-0.2327,0.04501,ebi-a-GCST90001429,rs80330977,A,G,0.0814,IgD+ CD38br %lymphocyte,TRUE,reported,igd
2.03E-06,5,18919526,3656,-0.1368,0.02874,ebi-a-GCST90001429,rs76660971,A,G,0.2299,IgD+ CD38br %lymphocyte,TRUE,reported,igd
6.07E-06,6,31562150,3656,-0.1653,0.03649,ebi-a-GCST90001429,rs2857599,A,G,0.1722,IgD+ CD38br %lymphocyte,TRUE,reported,igd
1.59E-06,7,48791017,3656,-0.4644,0.09659,ebi-a-GCST90001429,rs117772462,A,T,0.0159,IgD+ CD38br %lymphocyte,TRUE,reported,igd
2.96E-06,7,190115,3656,-0.2347,0.05014,ebi-a-GCST90001429,rs11185560,A,G,0.9375,IgD+ CD38br %lymphocyte,TRUE,reported,igd
2.99E-06,8,130602281,3656,0.126,0.02692,ebi-a-GCST90001429,rs10103048,C,A,0.7321,IgD+ CD38br %lymphocyte,TRUE,reported,igd
7.76E-07,8,118255950,3656,-0.1213,0.02451,ebi-a-GCST90001429,rs1695681,A,C,0.5309,IgD+ CD38br %lymphocyte,TRUE,reported,igd
7.75E-06,9,115678594,3656,0.1232,0.02752,ebi-a-GCST90001429,rs13300113,T,A,0.2789,IgD+ CD38br %lymphocyte,TRUE,reported,igd
5.66E-06,10,63723909,3656,-0.116,0.02553,ebi-a-GCST90001429,rs10821937,T,C,0.6458,IgD+ CD38br %lymphocyte,TRUE,reported,igd
3.74E-06,11,15377699,3656,0.1495,0.03227,ebi-a-GCST90001429,rs10832409,A,G,0.1722,IgD+ CD38br %lymphocyte,TRUE,reported,igd
1.09E-06,12,110228055,3656,0.3875,0.07937,ebi-a-GCST90001429,rs11068290,T,C,0.0231,IgD+ CD38br %lymphocyte,TRUE,reported,igd
1.89E-06,12,75564449,3656,-0.4624,0.09688,ebi-a-GCST90001429,rs59879144,A,C,0.0161,IgD+ CD38br %lymphocyte,TRUE,reported,igd
6.49E-06,12,61758121,3656,0.1102,0.02441,ebi-a-GCST90001429,rs10877626,G,C,0.4739,IgD+ CD38br %lymphocyte,TRUE,reported,igd
7.93E-06,12,27184482,3656,-0.4731,0.1058,ebi-a-GCST90001429,rs17408660,G,A,0.0129,IgD+ CD38br %lymphocyte,TRUE,reported,igd
7.07E-06,14,43915569,3656,-0.5382,0.1197,ebi-a-GCST90001429,rs75589249,T,C,0.0107,IgD+ CD38br %lymphocyte,TRUE,reported,igd
2.50E-06,14,22499870,3656,0.1771,0.03756,ebi-a-GCST90001429,rs3811315,A,T,0.1157,IgD+ CD38br %lymphocyte,TRUE,reported,igd
8.88E-07,16,84759446,3656,-0.1525,0.03097,ebi-a-GCST90001429,rs2216762,C,T,0.8141,IgD+ CD38br %lymphocyte,TRUE,reported,igd
1.86E-06,17,8639905,3656,0.1158,0.02425,ebi-a-GCST90001429,rs60521331,A,G,0.5022,IgD+ CD38br %lymphocyte,TRUE,reported,igd
8.59E-06,21,16767346,3656,-0.3886,0.0872,ebi-a-GCST90001429,rs55708924,G,A,0.0185,IgD+ CD38br %lymphocyte,TRUE,reported,igd
4.28E-07,1,40387371,3656,2.959,0.5843,ebi-a-GCST90001430,rs143109147,C,T,4.00E-04,IgD+ CD38dim %lymphocyte,TRUE,reported,igd
9.69E-06,2,12243809,3656,0.1449,0.0327,ebi-a-GCST90001430,rs55877424,A,G,0.1607,IgD+ CD38dim %lymphocyte,TRUE,reported,igd
8.94E-06,3,41659628,3656,0.6348,0.1427,ebi-a-GCST90001430,rs149290264,T,C,0.007,IgD+ CD38dim %lymphocyte,TRUE,reported,igd
9.59E-06,3,80085882,3656,2.439,0.5502,ebi-a-GCST90001430,rs182174914,A,T,4.00E-04,IgD+ CD38dim %lymphocyte,TRUE,reported,igd
5.62E-06,3,193840329,3656,-0.1262,0.02775,ebi-a-GCST90001430,rs10933716,T,C,0.2486,IgD+ CD38dim %lymphocyte,TRUE,reported,igd
4.74E-06,3,115393238,3656,0.1411,0.0308,ebi-a-GCST90001430,rs28399382,T,C,0.1982,IgD+ CD38dim %lymphocyte,TRUE,reported,igd
7.89E-06,4,61631854,3656,0.1272,0.02842,ebi-a-GCST90001430,rs28654727,A,C,0.2433,IgD+ CD38dim %lymphocyte,TRUE,reported,igd
2.42E-06,4,170331972,3656,0.1165,0.02467,ebi-a-GCST90001430,rs6831487,G,T,0.4702,IgD+ CD38dim %lymphocyte,TRUE,reported,igd
5.32E-06,5,158317602,3656,-0.2112,0.04633,ebi-a-GCST90001430,rs75512885,A,T,0.0788,IgD+ CD38dim %lymphocyte,TRUE,reported,igd
5.29E-06,5,118216796,3656,-0.2012,0.04413,ebi-a-GCST90001430,rs1510971,A,T,0.0826,IgD+ CD38dim %lymphocyte,TRUE,reported,igd
3.75E-06,5,160198880,3656,0.1502,0.03243,ebi-a-GCST90001430,rs12516105,C,T,0.1737,IgD+ CD38dim %lymphocyte,TRUE,reported,igd
7.93E-06,6,31240635,3656,-0.1912,0.04275,ebi-a-GCST90001430,rs4361609,C,G,0.1131,IgD+ CD38dim %lymphocyte,TRUE,reported,igd
7.12E-06,6,166502048,3656,0.1106,0.0246,ebi-a-GCST90001430,rs9459562,C,G,0.4346,IgD+ CD38dim %lymphocyte,TRUE,reported,igd
7.26E-06,7,77469688,3656,-0.2544,0.05663,ebi-a-GCST90001430,rs34910780,T,A,0.048,IgD+ CD38dim %lymphocyte,TRUE,reported,igd
1.42E-06,7,123275484,3656,0.2018,0.04179,ebi-a-GCST90001430,rs62474511,T,A,0.0927,IgD+ CD38dim %lymphocyte,TRUE,reported,igd
5.97E-06,7,155224134,3656,-0.3385,0.07465,ebi-a-GCST90001430,rs4716961,C,T,0.0265,IgD+ CD38dim %lymphocyte,TRUE,reported,igd
3.96E-07,8,130582787,3656,-0.1537,0.03026,ebi-a-GCST90001430,rs7840067,C,T,0.1978,IgD+ CD38dim %lymphocyte,TRUE,reported,igd
2.32E-06,8,75515052,3656,0.3011,0.06365,ebi-a-GCST90001430,rs533239981,C,G,0.0387,IgD+ CD38dim %lymphocyte,TRUE,reported,igd
1.91E-06,8,60077245,3656,-0.4228,0.08863,ebi-a-GCST90001430,rs60953943,A,G,0.0204,IgD+ CD38dim %lymphocyte,TRUE,reported,igd
4.30E-06,10,56638876,3656,0.2233,0.0485,ebi-a-GCST90001430,rs76400856,C,A,0.0639,IgD+ CD38dim %lymphocyte,TRUE,reported,igd
1.09E-06,10,97801073,3656,0.348,0.07127,ebi-a-GCST90001430,rs74151247,A,C,0.0302,IgD+ CD38dim %lymphocyte,TRUE,reported,igd
3.91E-06,12,110312229,3656,0.3651,0.07896,ebi-a-GCST90001430,rs75319860,C,T,0.0249,IgD+ CD38dim %lymphocyte,TRUE,reported,igd
6.69E-06,13,104519594,3656,1.581,0.3506,ebi-a-GCST90001430,rs139695291,G,A,0.0011,IgD+ CD38dim %lymphocyte,TRUE,reported,igd
3.13E-06,13,72428296,3656,0.503,0.1077,ebi-a-GCST90001430,rs75474045,A,G,0.0126,IgD+ CD38dim %lymphocyte,TRUE,reported,igd
1.90E-07,13,108993494,3656,0.1366,0.02617,ebi-a-GCST90001430,rs12874404,G,A,0.3256,IgD+ CD38dim %lymphocyte,TRUE,reported,igd
2.40E-06,14,65713895,3656,-0.2347,0.04969,ebi-a-GCST90001430,rs116844769,A,G,0.0662,IgD+ CD38dim %lymphocyte,TRUE,reported,igd
4.78E-07,16,84754964,3656,0.1233,0.02445,ebi-a-GCST90001430,rs16974449,A,C,0.4851,IgD+ CD38dim %lymphocyte,TRUE,reported,igd
6.26E-07,17,8639905,3656,0.1214,0.02433,ebi-a-GCST90001430,rs60521331,A,G,0.5022,IgD+ CD38dim %lymphocyte,TRUE,reported,igd
8.84E-07,17,2731370,3656,-0.1167,0.0237,ebi-a-GCST90001430,rs11657531,T,C,0.4884,IgD+ CD38dim %lymphocyte,TRUE,reported,igd
9.57E-06,19,11508177,3656,0.1953,0.04406,ebi-a-GCST90001430,rs2291516,A,G,0.0793,IgD+ CD38dim %lymphocyte,TRUE,reported,igd
2.19E-07,19,53039110,3656,0.1258,0.02423,ebi-a-GCST90001430,rs655580,A,G,0.4571,IgD+ CD38dim %lymphocyte,TRUE,reported,igd
4.95E-06,20,44724305,3656,-0.1184,0.02588,ebi-a-GCST90001430,rs6131010,G,A,0.6172,IgD+ CD38dim %lymphocyte,TRUE,reported,igd
1.40E-06,21,16767346,3656,-0.4222,0.08736,ebi-a-GCST90001430,rs55708924,G,A,0.0185,IgD+ CD38dim %lymphocyte,TRUE,reported,igd
7.21E-06,21,36295623,3656,-0.4492,0.09996,ebi-a-GCST90001430,rs143518319,A,C,0.015,IgD+ CD38dim %lymphocyte,TRUE,reported,igd
2.72E-06,21,47606966,3656,0.2463,0.05243,ebi-a-GCST90001430,rs142838362,T,C,0.0577,IgD+ CD38dim %lymphocyte,TRUE,reported,igd
5.08E-06,3,44741083,3656,-0.3548,0.07767,ebi-a-GCST90001431,rs149701635,G,C,0.0263,IgD+ CD38- %lymphocyte,TRUE,reported,igd
2.16E-06,3,8847483,3656,-0.1352,0.02849,ebi-a-GCST90001431,rs35088452,A,C,0.7471,IgD+ CD38- %lymphocyte,TRUE,reported,igd
3.30E-06,5,114821667,3656,-0.199,0.04272,ebi-a-GCST90001431,rs6895553,C,T,0.0946,IgD+ CD38- %lymphocyte,TRUE,reported,igd
2.50E-06,5,136421498,3656,-0.5085,0.1078,ebi-a-GCST90001431,rs78009119,G,T,0.0137,IgD+ CD38- %lymphocyte,TRUE,reported,igd
3.36E-06,5,157655991,3656,-0.2682,0.05762,ebi-a-GCST90001431,rs77055472,A,T,0.0495,IgD+ CD38- %lymphocyte,TRUE,reported,igd
4.75E-06,6,130521070,3656,-0.1427,0.03115,ebi-a-GCST90001431,rs12197754,C,T,0.2014,IgD+ CD38- %lymphocyte,TRUE,reported,igd
6.90E-06,7,7871676,3656,0.6141,0.1364,ebi-a-GCST90001431,rs144625305,T,C,0.0086,IgD+ CD38- %lymphocyte,TRUE,reported,igd
5.05E-06,10,85447519,3656,0.1272,0.02784,ebi-a-GCST90001431,rs12763172,C,T,0.7213,IgD+ CD38- %lymphocyte,TRUE,reported,igd
4.66E-06,11,21411891,3656,0.1892,0.04126,ebi-a-GCST90001431,rs12146653,C,T,0.0964,IgD+ CD38- %lymphocyte,TRUE,reported,igd
1.34E-06,12,129349167,3656,-0.2515,0.05194,ebi-a-GCST90001431,rs12829274,G,A,0.0618,IgD+ CD38- %lymphocyte,TRUE,reported,igd
1.66E-06,12,69228178,3656,-0.1789,0.03729,ebi-a-GCST90001431,rs3730631,C,T,0.1288,IgD+ CD38- %lymphocyte,TRUE,reported,igd
1.39E-10,13,108993494,3656,0.1714,0.02663,ebi-a-GCST90001431,rs12874404,G,A,0.3256,IgD+ CD38- %lymphocyte,TRUE,reported,igd
6.25E-06,13,34506073,3656,3.09,0.683,ebi-a-GCST90001431,rs112782756,G,A,3.00E-04,IgD+ CD38- %lymphocyte,TRUE,reported,igd
8.77E-06,13,21566923,3656,-0.1589,0.0357,ebi-a-GCST90001431,rs2003291,T,C,0.1413,IgD+ CD38- %lymphocyte,TRUE,reported,igd
1.25E-09,14,96205838,3656,0.3532,0.058,ebi-a-GCST90001431,rs77762131,C,G,0.045,IgD+ CD38- %lymphocyte,TRUE,reported,igd
1.98E-06,14,94852219,3656,0.448,0.09406,ebi-a-GCST90001431,rs72706301,A,G,0.0179,IgD+ CD38- %lymphocyte,TRUE,reported,igd
8.36E-06,14,52536948,3656,-0.9621,0.2156,ebi-a-GCST90001431,rs149731447,T,C,0.0036,IgD+ CD38- %lymphocyte,TRUE,reported,igd
2.89E-06,15,44517689,3656,-0.4323,0.09225,ebi-a-GCST90001431,rs10444793,A,G,0.0181,IgD+ CD38- %lymphocyte,TRUE,reported,igd
2.77E-06,17,2728777,3656,-0.1135,0.02418,ebi-a-GCST90001431,rs28594458,G,C,0.4918,IgD+ CD38- %lymphocyte,TRUE,reported,igd
7.14E-07,21,41083050,3656,0.4662,0.09386,ebi-a-GCST90001431,rs62235484,A,G,0.0175,IgD+ CD38- %lymphocyte,TRUE,reported,igd
4.81E-06,22,45666517,3656,-0.3003,0.06556,ebi-a-GCST90001431,rs78007261,T,C,0.0379,IgD+ CD38- %lymphocyte,TRUE,reported,igd
3.52E-06,1,8009985,3656,-0.3961,0.08527,ebi-a-GCST90001432,rs75766272,T,C,0.0201,Unsw Mem %lymphocyte,TRUE,reported,igd
6.30E-06,3,32512523,3656,0.1461,0.0323,ebi-a-GCST90001432,rs56326639,G,A,0.1761,Unsw Mem %lymphocyte,TRUE,reported,igd
3.62E-06,6,150197022,3656,-0.1494,0.03221,ebi-a-GCST90001432,rs6557137,T,C,0.1838,Unsw Mem %lymphocyte,TRUE,reported,igd
8.30E-06,7,7871676,3656,0.5993,0.1343,ebi-a-GCST90001432,rs144625305,T,C,0.0086,Unsw Mem %lymphocyte,TRUE,reported,igd
1.47E-06,8,1552537,3656,-0.3254,0.06746,ebi-a-GCST90001432,rs2956955,C,T,0.9661,Unsw Mem %lymphocyte,TRUE,reported,igd
3.35E-06,8,144986071,3656,-0.3185,0.06842,ebi-a-GCST90001432,rs141247883,G,A,0.0319,Unsw Mem %lymphocyte,TRUE,reported,igd
5.68E-06,9,37390411,3656,-0.1601,0.03523,ebi-a-GCST90001432,rs57757402,G,A,0.1435,Unsw Mem %lymphocyte,TRUE,reported,igd
1.12E-06,9,808529,3656,0.1189,0.02437,ebi-a-GCST90001432,rs11794578,G,T,0.4521,Unsw Mem %lymphocyte,TRUE,reported,igd
9.91E-06,9,16899526,3656,0.3622,0.08185,ebi-a-GCST90001432,rs10119513,A,G,0.9784,Unsw Mem %lymphocyte,TRUE,reported,igd
7.88E-06,11,10437096,3656,-0.1182,0.02642,ebi-a-GCST90001432,rs10840410,C,T,0.3087,Unsw Mem %lymphocyte,TRUE,reported,igd
9.00E-06,11,132159459,3656,-0.1638,0.03684,ebi-a-GCST90001432,rs10894530,A,C,0.1296,Unsw Mem %lymphocyte,TRUE,reported,igd
2.96E-06,12,109368119,3656,0.501,0.107,ebi-a-GCST90001432,rs143553941,C,G,0.013,Unsw Mem %lymphocyte,TRUE,reported,igd
7.31E-07,12,129349167,3656,-0.2536,0.0511,ebi-a-GCST90001432,rs12829274,G,A,0.0618,Unsw Mem %lymphocyte,TRUE,reported,igd
6.54E-10,13,50212885,3656,0.5455,0.08807,ebi-a-GCST90001432,rs73192651,T,C,0.02,Unsw Mem %lymphocyte,TRUE,reported,igd
4.02E-12,13,108993494,3656,0.1827,0.02625,ebi-a-GCST90001432,rs12874404,G,A,0.3256,Unsw Mem %lymphocyte,TRUE,reported,igd
2.86E-06,13,46224092,3656,1.799,0.3838,ebi-a-GCST90001432,rs557577736,G,A,0.001,Unsw Mem %lymphocyte,TRUE,reported,igd
8.75E-09,14,96205838,3656,0.3287,0.05701,ebi-a-GCST90001432,rs77762131,C,G,0.045,Unsw Mem %lymphocyte,TRUE,reported,igd
1.08E-06,14,94936964,3656,-0.1203,0.02463,ebi-a-GCST90001432,rs8014978,C,T,0.5737,Unsw Mem %lymphocyte,TRUE,reported,igd
2.57E-06,16,86794463,3656,0.416,0.08833,ebi-a-GCST90001432,rs112135308,G,C,0.0174,Unsw Mem %lymphocyte,TRUE,reported,igd
1.16E-07,17,2715961,3656,-0.1271,0.02394,ebi-a-GCST90001432,rs11657759,C,A,0.4903,Unsw Mem %lymphocyte,TRUE,reported,igd
3.21E-06,19,14993354,3656,-0.2695,0.05778,ebi-a-GCST90001432,rs7254039,A,G,0.0435,Unsw Mem %lymphocyte,TRUE,reported,igd
7.20E-09,20,44730245,3656,-0.1525,0.02629,ebi-a-GCST90001432,rs6032660,A,G,0.6359,Unsw Mem %lymphocyte,TRUE,reported,igd
7.92E-06,20,10454080,3656,-0.3702,0.08274,ebi-a-GCST90001432,rs76762356,G,A,0.0228,Unsw Mem %lymphocyte,TRUE,reported,igd
1.47E-06,22,22613458,3656,0.2264,0.04694,ebi-a-GCST90001432,rs55712190,T,C,0.074,Unsw Mem %lymphocyte,TRUE,reported,igd
3.33E-07,1,217179038,3656,-0.2462,0.04816,ebi-a-GCST90001433,rs2789568,C,T,0.0706,IgD- CD27- %lymphocyte,TRUE,reported,igd
1.97E-06,1,160254955,3656,-0.2734,0.0574,ebi-a-GCST90001433,rs113442137,A,G,0.0472,IgD- CD27- %lymphocyte,TRUE,reported,igd
3.80E-06,1,113524501,3656,-0.3248,0.07016,ebi-a-GCST90001433,rs185621536,T,C,0.0312,IgD- CD27- %lymphocyte,TRUE,reported,igd
1.42E-06,2,56616595,3656,-0.1469,0.03041,ebi-a-GCST90001433,rs7606024,A,T,0.7882,IgD- CD27- %lymphocyte,TRUE,reported,igd
1.83E-08,3,32533246,3656,-0.3044,0.05397,ebi-a-GCST90001433,rs35574803,C,T,0.0562,IgD- CD27- %lymphocyte,TRUE,reported,igd
1.45E-06,4,99437210,3656,0.4221,0.08746,ebi-a-GCST90001433,rs78756830,C,T,0.0194,IgD- CD27- %lymphocyte,TRUE,reported,igd
3.31E-06,5,84064142,3656,-0.2241,0.04812,ebi-a-GCST90001433,rs12654363,T,C,0.9301,IgD- CD27- %lymphocyte,TRUE,reported,igd
4.87E-06,6,4201348,3656,-0.3731,0.08152,ebi-a-GCST90001433,rs191610741,T,C,0.0257,IgD- CD27- %lymphocyte,TRUE,reported,igd
7.13E-06,6,164610887,3656,0.114,0.02536,ebi-a-GCST90001433,rs807894,G,T,0.5868,IgD- CD27- %lymphocyte,TRUE,reported,igd
9.39E-06,7,38757409,3656,-0.113,0.02548,ebi-a-GCST90001433,rs1978170,G,A,0.6033,IgD- CD27- %lymphocyte,TRUE,reported,igd
3.97E-06,9,25294308,3656,-0.3442,0.07449,ebi-a-GCST90001433,rs78763642,A,G,0.0279,IgD- CD27- %lymphocyte,TRUE,reported,igd
7.13E-08,12,6553016,3656,0.1325,0.02454,ebi-a-GCST90001433,rs2250246,G,A,0.5341,IgD- CD27- %lymphocyte,TRUE,reported,igd
8.42E-06,16,7452768,3656,-0.239,0.05358,ebi-a-GCST90001433,rs77114347,T,A,0.0543,IgD- CD27- %lymphocyte,TRUE,reported,igd
1.20E-06,18,60857029,3656,-0.1285,0.02642,ebi-a-GCST90001433,rs4941188,A,G,0.6726,IgD- CD27- %lymphocyte,TRUE,reported,igd
1.87E-06,19,8814367,3656,-0.1612,0.03377,ebi-a-GCST90001433,rs111407982,T,C,0.1551,IgD- CD27- %lymphocyte,TRUE,reported,igd
2.50E-06,19,15011442,3656,-0.2227,0.04722,ebi-a-GCST90001433,rs7260348,C,T,0.0722,IgD- CD27- %lymphocyte,TRUE,reported,igd
4.23E-06,20,47313887,3656,0.3695,0.08021,ebi-a-GCST90001433,rs77126700,C,T,0.0239,IgD- CD27- %lymphocyte,TRUE,reported,igd
4.98E-33,20,44747947,3656,0.317,0.02622,ebi-a-GCST90001433,rs4810485,G,T,0.6313,IgD- CD27- %lymphocyte,TRUE,reported,igd
8.92E-08,2,238554657,3656,0.1684,0.03143,ebi-a-GCST90001434,rs7595246,C,T,0.1893,Sw mem %lymphocyte,TRUE,reported,igd
1.34E-07,2,136967396,3656,0.1674,0.03168,ebi-a-GCST90001434,rs1519526,C,T,0.1957,Sw mem %lymphocyte,TRUE,reported,igd
3.54E-06,3,32533010,3656,0.1649,0.0355,ebi-a-GCST90001434,rs7640978,T,C,0.1493,Sw mem %lymphocyte,TRUE,reported,igd
7.56E-06,4,100572746,3656,0.3178,0.07088,ebi-a-GCST90001434,rs17029267,T,C,0.03,Sw mem %lymphocyte,TRUE,reported,igd
6.23E-06,5,165581566,3656,0.1313,0.02902,ebi-a-GCST90001434,rs62382785,A,G,0.2492,Sw mem %lymphocyte,TRUE,reported,igd
1.44E-06,5,144608340,3656,-0.1343,0.02781,ebi-a-GCST90001434,rs17405603,T,A,0.2842,Sw mem %lymphocyte,TRUE,reported,igd
2.20E-06,8,55620993,3656,0.3656,0.07711,ebi-a-GCST90001434,rs190799514,C,T,0.0272,Sw mem %lymphocyte,TRUE,reported,igd
1.21E-08,8,144984956,3656,-0.1437,0.02516,ebi-a-GCST90001434,rs7840395,G,A,0.5715,Sw mem %lymphocyte,TRUE,reported,igd
9.68E-06,8,9936753,3656,0.199,0.04491,ebi-a-GCST90001434,rs814418,T,C,0.0907,Sw mem %lymphocyte,TRUE,reported,igd
1.08E-06,11,94589940,3656,1.115,0.2283,ebi-a-GCST90001434,rs118076634,T,C,0.0025,Sw mem %lymphocyte,TRUE,reported,igd
4.52E-07,12,54797571,3656,-0.2182,0.04316,ebi-a-GCST90001434,rs12426629,G,C,0.0989,Sw mem %lymphocyte,TRUE,reported,igd
6.36E-06,13,109151489,3656,0.1133,0.02505,ebi-a-GCST90001434,rs726449,T,C,0.4387,Sw mem %lymphocyte,TRUE,reported,igd
2.91E-10,13,108957063,3656,0.1567,0.02479,ebi-a-GCST90001434,rs9520836,G,A,0.5044,Sw mem %lymphocyte,TRUE,reported,igd
2.30E-09,17,2716535,3656,-0.1491,0.02489,ebi-a-GCST90001434,rs11653761,T,G,0.592,Sw mem %lymphocyte,TRUE,reported,igd
6.92E-06,18,61418402,3656,0.5148,0.1143,ebi-a-GCST90001434,rs145744014,T,C,0.0116,Sw mem %lymphocyte,TRUE,reported,igd
8.78E-06,19,14698416,3656,0.311,0.06986,ebi-a-GCST90001434,rs138728953,A,C,0.0319,Sw mem %lymphocyte,TRUE,reported,igd
6.95E-06,19,652628,3656,0.17,0.03776,ebi-a-GCST90001434,rs117231919,T,C,0.1219,Sw mem %lymphocyte,TRUE,reported,igd
8.80E-06,19,645485,3656,-0.7635,0.1715,ebi-a-GCST90001434,rs377621503,T,C,0.0049,Sw mem %lymphocyte,TRUE,reported,igd
2.79E-06,1,102236814,3657,2.328,0.4961,ebi-a-GCST90001435,rs141365416,T,C,5.00E-04,PB/PC %lymphocyte,TRUE,reported,igd
2.47E-06,2,187165335,3657,2.608,0.5526,ebi-a-GCST90001435,rs148362575,T,A,8.00E-04,PB/PC %lymphocyte,TRUE,reported,igd
2.92E-06,3,117331256,3657,1.756,0.3749,ebi-a-GCST90001435,rs116540222,T,C,0.0011,PB/PC %lymphocyte,TRUE,reported,igd
3.67E-06,5,1297918,3657,0.1298,0.028,ebi-a-GCST90001435,rs7449190,C,T,0.7401,PB/PC %lymphocyte,TRUE,reported,igd
1.65E-06,6,5266557,3657,0.5223,0.1088,ebi-a-GCST90001435,rs61294310,G,A,0.0124,PB/PC %lymphocyte,TRUE,reported,igd
4.70E-06,7,151002534,3657,0.2681,0.05848,ebi-a-GCST90001435,rs13244540,T,G,0.0447,PB/PC %lymphocyte,TRUE,reported,igd
5.98E-06,8,118376967,3657,-0.1218,0.02685,ebi-a-GCST90001435,rs62519719,A,G,0.2815,PB/PC %lymphocyte,TRUE,reported,igd
2.65E-06,8,24549984,3657,0.351,0.07464,ebi-a-GCST90001435,rs74326785,C,T,0.0279,PB/PC %lymphocyte,TRUE,reported,igd
2.62E-06,9,92219945,3657,-0.2314,0.04918,ebi-a-GCST90001435,rs3138500,T,C,0.0678,PB/PC %lymphocyte,TRUE,reported,igd
9.04E-08,10,130483163,3657,-0.1755,0.03276,ebi-a-GCST90001435,rs12412378,A,C,0.1608,PB/PC %lymphocyte,TRUE,reported,igd
9.27E-06,11,69277078,3657,-0.158,0.03558,ebi-a-GCST90001435,rs1938685,A,G,0.1359,PB/PC %lymphocyte,TRUE,reported,igd
8.57E-06,11,91973528,3657,-0.1183,0.02654,ebi-a-GCST90001435,rs897989,G,T,0.3001,PB/PC %lymphocyte,TRUE,reported,igd
2.91E-06,11,117526440,3657,1.624,0.3466,ebi-a-GCST90001435,rs55728331,A,G,0.0015,PB/PC %lymphocyte,TRUE,reported,igd
7.12E-06,12,6409619,3657,0.1516,0.03371,ebi-a-GCST90001435,rs10849436,A,G,0.1596,PB/PC %lymphocyte,TRUE,reported,igd
9.94E-06,13,93740906,3657,0.1167,0.02638,ebi-a-GCST90001435,rs1838357,A,G,0.3142,PB/PC %lymphocyte,TRUE,reported,igd
4.62E-08,16,59885737,3657,-0.1403,0.02562,ebi-a-GCST90001435,rs4785074,T,C,0.6349,PB/PC %lymphocyte,TRUE,reported,igd
4.95E-06,19,49529379,3657,-0.1601,0.035,ebi-a-GCST90001435,rs7255292,C,T,0.853,PB/PC %lymphocyte,TRUE,reported,igd
7.04E-06,21,16916284,3657,-0.1294,0.02876,ebi-a-GCST90001435,rs8132059,T,C,0.2244,PB/PC %lymphocyte,TRUE,reported,igd
1.45E-06,22,19729361,3657,0.1295,0.02684,ebi-a-GCST90001435,rs11089305,G,A,0.2882,PB/PC %lymphocyte,TRUE,reported,igd
8.20E-06,1,39385714,3656,0.2864,0.06412,ebi-a-GCST90001436,rs75414548,A,G,0.0354,Memory B cell %lymphocyte,TRUE,reported,igd
3.46E-06,1,8009985,3656,-0.3971,0.08543,ebi-a-GCST90001436,rs75766272,T,C,0.0201,Memory B cell %lymphocyte,TRUE,reported,igd
6.74E-06,1,150547747,3656,-0.1135,0.02517,ebi-a-GCST90001436,rs878471,A,G,0.5429,Memory B cell %lymphocyte,TRUE,reported,igd
2.98E-06,3,147613080,3656,0.1242,0.02655,ebi-a-GCST90001436,rs12636848,G,T,0.3031,Memory B cell %lymphocyte,TRUE,reported,igd
4.79E-06,4,142016471,3656,-0.5299,0.1157,ebi-a-GCST90001436,rs143003356,A,G,0.0115,Memory B cell %lymphocyte,TRUE,reported,igd
1.41E-06,5,148410250,3656,2.518,0.5212,ebi-a-GCST90001436,rs17708396,A,C,5.00E-04,Memory B cell %lymphocyte,TRUE,reported,igd
7.88E-06,5,114821667,3656,-0.1889,0.04221,ebi-a-GCST90001436,rs6895553,C,T,0.0946,Memory B cell %lymphocyte,TRUE,reported,igd
6.39E-06,6,107001456,3656,-0.1473,0.0326,ebi-a-GCST90001436,rs1770731,T,A,0.8254,Memory B cell %lymphocyte,TRUE,reported,igd
3.08E-07,6,101891742,3656,-0.2033,0.03964,ebi-a-GCST90001436,rs74505387,C,T,0.1057,Memory B cell %lymphocyte,TRUE,reported,igd
7.39E-06,6,1163541,3656,-0.144,0.03208,ebi-a-GCST90001436,rs410173,G,A,0.8222,Memory B cell %lymphocyte,TRUE,reported,igd
5.31E-06,7,7871676,3656,0.6141,0.1347,ebi-a-GCST90001436,rs144625305,T,C,0.0086,Memory B cell %lymphocyte,TRUE,reported,igd
5.25E-06,8,1626220,3656,-0.2635,0.05776,ebi-a-GCST90001436,rs6558507,T,C,0.9547,Memory B cell %lymphocyte,TRUE,reported,igd
1.24E-06,8,145158607,3656,0.1453,0.02991,ebi-a-GCST90001436,rs34173062,A,G,0.2153,Memory B cell %lymphocyte,TRUE,reported,igd
1.64E-06,10,85447519,3656,0.132,0.02749,ebi-a-GCST90001436,rs12763172,C,T,0.7213,Memory B cell %lymphocyte,TRUE,reported,igd
4.28E-06,11,132145598,3656,-0.1793,0.03894,ebi-a-GCST90001436,rs10791220,G,A,0.1134,Memory B cell %lymphocyte,TRUE,reported,igd
5.86E-06,11,102043400,3656,0.1112,0.0245,ebi-a-GCST90001436,rs11225155,A,G,0.5364,Memory B cell %lymphocyte,TRUE,reported,igd
8.92E-06,13,107914821,3656,1.357,0.3052,ebi-a-GCST90001436,rs74839056,T,C,0.0015,Memory B cell %lymphocyte,TRUE,reported,igd
3.11E-06,13,46224092,3656,1.799,0.3851,ebi-a-GCST90001436,rs557577736,G,A,0.001,Memory B cell %lymphocyte,TRUE,reported,igd
3.31E-17,13,108993494,3656,0.2221,0.0262,ebi-a-GCST90001436,rs12874404,G,A,0.3256,Memory B cell %lymphocyte,TRUE,reported,igd
5.93E-06,13,109144845,3656,0.112,0.02469,ebi-a-GCST90001436,rs9514859,C,G,0.4402,Memory B cell %lymphocyte,TRUE,reported,igd
5.44E-07,13,50212885,3656,0.442,0.08807,ebi-a-GCST90001436,rs73192651,T,C,0.02,Memory B cell %lymphocyte,TRUE,reported,igd
1.13E-07,14,96205838,3656,0.3049,0.05737,ebi-a-GCST90001436,rs77762131,C,G,0.045,Memory B cell %lymphocyte,TRUE,reported,igd
4.17E-06,14,63009549,3656,0.1136,0.02464,ebi-a-GCST90001436,rs974368,A,G,0.5141,Memory B cell %lymphocyte,TRUE,reported,igd
7.49E-07,15,24733764,3656,1.237,0.2495,ebi-a-GCST90001436,rs139196765,G,A,0.0025,Memory B cell %lymphocyte,TRUE,reported,igd
3.17E-08,17,2716535,3656,-0.1359,0.02451,ebi-a-GCST90001436,rs11653761,T,G,0.592,Memory B cell %lymphocyte,TRUE,reported,igd
4.68E-06,19,14993354,3656,-0.2668,0.05819,ebi-a-GCST90001436,rs7254039,A,G,0.0435,Memory B cell %lymphocyte,TRUE,reported,igd
3.62E-06,19,1157330,3656,-0.5751,0.124,ebi-a-GCST90001436,rs551529415,T,C,0.01,Memory B cell %lymphocyte,TRUE,reported,igd
4.24E-06,20,3207749,3656,-0.1132,0.02457,ebi-a-GCST90001436,rs3810559,G,T,0.5444,Memory B cell %lymphocyte,TRUE,reported,igd
4.01E-06,22,45387786,3656,0.1493,0.03234,ebi-a-GCST90001436,rs4640493,T,A,0.83,Memory B cell %lymphocyte,TRUE,reported,igd
8.81E-06,22,44688150,3656,-0.3841,0.08631,ebi-a-GCST90001436,rs9614226,G,T,0.9792,Memory B cell %lymphocyte,TRUE,reported,igd
9.18E-06,4,162634026,3656,0.271,0.06102,ebi-a-GCST90001437,rs11937214,G,A,0.0465,Naive-mature B cell %lymphocyte,TRUE,reported,igd
6.34E-06,5,115785493,3656,-0.3046,0.06737,ebi-a-GCST90001437,rs76845048,C,A,0.0357,Naive-mature B cell %lymphocyte,TRUE,reported,igd
3.27E-06,5,135756457,3656,-0.479,0.1028,ebi-a-GCST90001437,rs115204570,T,G,0.0161,Naive-mature B cell %lymphocyte,TRUE,reported,igd
8.39E-07,5,158285953,3656,-0.2266,0.04592,ebi-a-GCST90001437,rs17056318,C,T,0.081,Naive-mature B cell %lymphocyte,TRUE,reported,igd
9.12E-06,6,31240635,3656,-0.1954,0.04397,ebi-a-GCST90001437,rs4361609,C,G,0.1131,Naive-mature B cell %lymphocyte,TRUE,reported,igd
2.83E-06,7,67653879,3656,0.1611,0.03434,ebi-a-GCST90001437,rs35607968,T,C,0.1536,Naive-mature B cell %lymphocyte,TRUE,reported,igd
6.51E-06,7,121332400,3656,0.2916,0.06457,ebi-a-GCST90001437,rs111830700,A,G,0.0377,Naive-mature B cell %lymphocyte,TRUE,reported,igd
4.94E-06,7,108191234,3656,0.4648,0.1016,ebi-a-GCST90001437,rs140197720,T,C,0.0153,Naive-mature B cell %lymphocyte,TRUE,reported,igd
6.15E-08,8,130617819,3656,-0.1504,0.02772,ebi-a-GCST90001437,rs2395904,G,T,0.2657,Naive-mature B cell %lymphocyte,TRUE,reported,igd
6.97E-06,8,132657435,3656,0.3335,0.07409,ebi-a-GCST90001437,rs4361743,C,T,0.9725,Naive-mature B cell %lymphocyte,TRUE,reported,igd
2.50E-07,8,75515052,3656,0.3348,0.06479,ebi-a-GCST90001437,rs533239981,C,G,0.0387,Naive-mature B cell %lymphocyte,TRUE,reported,igd
1.85E-06,8,35485504,3656,0.1509,0.0316,ebi-a-GCST90001437,rs2978582,C,T,0.1969,Naive-mature B cell %lymphocyte,TRUE,reported,igd
4.39E-06,10,97801073,3656,0.3341,0.07265,ebi-a-GCST90001437,rs74151247,A,C,0.0302,Naive-mature B cell %lymphocyte,TRUE,reported,igd
6.48E-06,11,43575416,3656,0.1156,0.02559,ebi-a-GCST90001437,rs56097028,C,G,0.3832,Naive-mature B cell %lymphocyte,TRUE,reported,igd
1.68E-06,12,25018659,3656,-0.3176,0.06621,ebi-a-GCST90001437,rs74397782,A,G,0.0343,Naive-mature B cell %lymphocyte,TRUE,reported,igd
1.42E-06,12,107821321,3656,0.2756,0.05706,ebi-a-GCST90001437,rs78433555,A,C,0.0501,Naive-mature B cell %lymphocyte,TRUE,reported,igd
3.92E-06,14,65713895,3656,-0.2342,0.05066,ebi-a-GCST90001437,rs116844769,A,G,0.0662,Naive-mature B cell %lymphocyte,TRUE,reported,igd
1.46E-06,14,103229069,3656,0.3445,0.07141,ebi-a-GCST90001437,rs112850074,G,A,0.031,Naive-mature B cell %lymphocyte,TRUE,reported,igd
5.42E-06,17,38038389,3656,-0.1308,0.02872,ebi-a-GCST90001437,rs12939565,T,A,0.4267,Naive-mature B cell %lymphocyte,TRUE,reported,igd
6.17E-06,17,2716535,3656,-0.1122,0.02478,ebi-a-GCST90001437,rs11653761,T,G,0.592,Naive-mature B cell %lymphocyte,TRUE,reported,igd
1.42E-06,19,33468482,3656,-0.1599,0.03309,ebi-a-GCST90001437,rs4805840,G,A,0.823,Naive-mature B cell %lymphocyte,TRUE,reported,igd
9.63E-06,19,14873284,3656,0.1132,0.02554,ebi-a-GCST90001437,rs55658072,G,A,0.6219,Naive-mature B cell %lymphocyte,TRUE,reported,igd
5.88E-06,20,42078615,3656,-0.1135,0.02501,ebi-a-GCST90001437,rs7270264,C,T,0.4132,Naive-mature B cell %lymphocyte,TRUE,reported,igd
8.24E-06,21,16767346,3656,-0.3974,0.08899,ebi-a-GCST90001437,rs55708924,G,A,0.0185,Naive-mature B cell %lymphocyte,TRUE,reported,igd
9.04E-07,1,61251434,3656,0.405,0.08232,ebi-a-GCST90001438,rs77848220,T,C,0.0219,IgD- CD38dim AC,TRUE,reported,igd
4.09E-06,2,238554657,3656,0.14,0.03035,ebi-a-GCST90001438,rs7595246,C,T,0.1893,IgD- CD38dim AC,TRUE,reported,igd
3.29E-06,2,36720835,3656,0.3388,0.07271,ebi-a-GCST90001438,rs115414430,G,C,0.0286,IgD- CD38dim AC,TRUE,reported,igd
1.12E-06,2,136934125,3656,0.141,0.02892,ebi-a-GCST90001438,rs1519524,A,T,0.2246,IgD- CD38dim AC,TRUE,reported,igd
1.96E-06,3,8492010,3656,0.3656,0.07671,ebi-a-GCST90001438,rs141352577,T,C,0.0235,IgD- CD38dim AC,TRUE,reported,igd
9.56E-06,3,186485863,3656,0.1715,0.0387,ebi-a-GCST90001438,rs73185679,C,T,0.1041,IgD- CD38dim AC,TRUE,reported,igd
1.85E-07,8,144984956,3656,-0.1267,0.02425,ebi-a-GCST90001438,rs7840395,G,A,0.5715,IgD- CD38dim AC,TRUE,reported,igd
1.56E-06,10,53772842,3656,-0.1298,0.02698,ebi-a-GCST90001438,rs16925715,C,T,0.2824,IgD- CD38dim AC,TRUE,reported,igd
3.84E-06,11,67523715,3656,-0.1579,0.03413,ebi-a-GCST90001438,rs149006488,G,C,0.1496,IgD- CD38dim AC,TRUE,reported,igd
1.79E-06,11,130557122,3656,0.3355,0.07014,ebi-a-GCST90001438,rs61910510,T,C,0.0295,IgD- CD38dim AC,TRUE,reported,igd
3.63E-06,11,130360402,3656,0.3309,0.07134,ebi-a-GCST90001438,rs4936106,G,C,0.0289,IgD- CD38dim AC,TRUE,reported,igd
7.15E-06,13,109119262,3656,-0.1927,0.04286,ebi-a-GCST90001438,rs79407211,T,C,0.0886,IgD- CD38dim AC,TRUE,reported,igd
1.24E-06,13,47809629,3656,0.1583,0.03258,ebi-a-GCST90001438,rs73178168,T,C,0.1703,IgD- CD38dim AC,TRUE,reported,igd
5.92E-08,13,42337460,3656,0.8492,0.1563,ebi-a-GCST90001438,rs192544457,A,G,0.006,IgD- CD38dim AC,TRUE,reported,igd
3.14E-06,13,108957063,3656,0.1117,0.02394,ebi-a-GCST90001438,rs9520836,G,A,0.5044,IgD- CD38dim AC,TRUE,reported,igd
7.64E-06,15,69123222,3656,0.1277,0.02849,ebi-a-GCST90001438,rs60035843,G,A,0.2382,IgD- CD38dim AC,TRUE,reported,igd
3.29E-06,17,2716535,3656,-0.1121,0.02405,ebi-a-GCST90001438,rs11653761,T,G,0.592,IgD- CD38dim AC,TRUE,reported,igd
7.49E-06,18,46442174,3656,0.8913,0.1987,ebi-a-GCST90001438,rs117605782,A,G,0.0034,IgD- CD38dim AC,TRUE,reported,igd
5.45E-06,19,16411841,3656,-0.119,0.02614,ebi-a-GCST90001438,rs533086,G,A,0.7021,IgD- CD38dim AC,TRUE,reported,igd
3.48E-06,20,36100011,3656,0.6139,0.1321,ebi-a-GCST90001438,rs78893742,A,G,0.0081,IgD- CD38dim AC,TRUE,reported,igd
6.86E-06,1,60020239,3656,-0.2606,0.05786,ebi-a-GCST90001439,rs61788860,A,G,0.0475,IgD+ CD24+ %lymphocyte,TRUE,reported,igd
1.82E-06,1,8009985,3656,-0.4103,0.08583,ebi-a-GCST90001439,rs75766272,T,C,0.0201,IgD+ CD24+ %lymphocyte,TRUE,reported,igd
1.87E-06,2,237150166,3656,-0.1746,0.03658,ebi-a-GCST90001439,rs2015983,C,A,0.8771,IgD+ CD24+ %lymphocyte,TRUE,reported,igd
6.68E-06,3,4408435,3656,0.3639,0.08068,ebi-a-GCST90001439,rs6781675,C,G,0.0235,IgD+ CD24+ %lymphocyte,TRUE,reported,igd
7.14E-06,6,153645785,3656,0.1127,0.02506,ebi-a-GCST90001439,rs1382818,A,G,0.3734,IgD+ CD24+ %lymphocyte,TRUE,reported,igd
9.36E-06,11,132141201,3656,-0.1736,0.03911,ebi-a-GCST90001439,rs4937689,G,A,0.1134,IgD+ CD24+ %lymphocyte,TRUE,reported,igd
8.90E-07,13,108710731,3656,0.2998,0.06089,ebi-a-GCST90001439,rs183466766,A,G,0.0402,IgD+ CD24+ %lymphocyte,TRUE,reported,igd
1.09E-18,13,108993494,3656,0.2335,0.02632,ebi-a-GCST90001439,rs12874404,G,A,0.3256,IgD+ CD24+ %lymphocyte,TRUE,reported,igd
6.71E-06,13,109038407,3656,0.2109,0.04678,ebi-a-GCST90001439,rs141107540,T,C,0.0777,IgD+ CD24+ %lymphocyte,TRUE,reported,igd
6.07E-08,13,50212885,3656,0.4819,0.08877,ebi-a-GCST90001439,rs73192651,T,C,0.02,IgD+ CD24+ %lymphocyte,TRUE,reported,igd
8.52E-08,14,96205838,3656,0.3082,0.05742,ebi-a-GCST90001439,rs77762131,C,G,0.045,IgD+ CD24+ %lymphocyte,TRUE,reported,igd
9.60E-06,14,94936964,3656,-0.11,0.02481,ebi-a-GCST90001439,rs8014978,C,T,0.5737,IgD+ CD24+ %lymphocyte,TRUE,reported,igd
3.70E-09,17,2714118,3656,-0.1428,0.02416,ebi-a-GCST90001439,rs11657118,C,T,0.475,IgD+ CD24+ %lymphocyte,TRUE,reported,igd
6.40E-06,19,14993354,3656,-0.263,0.05818,ebi-a-GCST90001439,rs7254039,A,G,0.0435,IgD+ CD24+ %lymphocyte,TRUE,reported,igd
7.52E-06,20,3207749,3656,-0.1107,0.02469,ebi-a-GCST90001439,rs3810559,G,T,0.5444,IgD+ CD24+ %lymphocyte,TRUE,reported,igd
5.57E-06,1,35281308,3656,0.1339,0.02945,ebi-a-GCST90001440,rs6687573,A,C,0.2311,IgD- CD24- %lymphocyte,TRUE,reported,igd
2.22E-06,1,59740965,3656,0.1417,0.0299,ebi-a-GCST90001440,rs55756125,C,T,0.2289,IgD- CD24- %lymphocyte,TRUE,reported,igd
9.47E-06,1,163272701,3656,1.002,0.226,ebi-a-GCST90001440,rs111237501,C,T,0.003,IgD- CD24- %lymphocyte,TRUE,reported,igd
8.30E-06,2,60125363,3656,0.2499,0.05599,ebi-a-GCST90001440,rs11674994,C,T,0.0553,IgD- CD24- %lymphocyte,TRUE,reported,igd
1.93E-06,2,238526279,3656,0.1576,0.03306,ebi-a-GCST90001440,rs72990172,A,G,0.1711,IgD- CD24- %lymphocyte,TRUE,reported,igd
9.30E-06,4,31594004,3656,-0.1917,0.04317,ebi-a-GCST90001440,rs76225955,C,T,0.0909,IgD- CD24- %lymphocyte,TRUE,reported,igd
6.45E-06,4,113331648,3656,0.3433,0.076,ebi-a-GCST90001440,rs17044633,G,A,0.0286,IgD- CD24- %lymphocyte,TRUE,reported,igd
7.05E-06,5,62072324,3656,-1.768,0.393,ebi-a-GCST90001440,rs183821560,A,G,0.0016,IgD- CD24- %lymphocyte,TRUE,reported,igd
3.00E-06,6,164610887,3656,0.1202,0.02568,ebi-a-GCST90001440,rs807894,G,T,0.5868,IgD- CD24- %lymphocyte,TRUE,reported,igd
1.36E-06,6,107155687,3656,0.2699,0.05578,ebi-a-GCST90001440,rs9398107,G,A,0.0555,IgD- CD24- %lymphocyte,TRUE,reported,igd
3.94E-06,6,19788226,3656,-0.328,0.07098,ebi-a-GCST90001440,rs75464772,T,C,0.0325,IgD- CD24- %lymphocyte,TRUE,reported,igd
5.20E-06,8,145050345,3656,-0.1156,0.02534,ebi-a-GCST90001440,rs6991364,A,G,0.5149,IgD- CD24- %lymphocyte,TRUE,reported,igd
6.60E-06,11,94920856,3656,-1.07,0.2371,ebi-a-GCST90001440,rs146221269,C,T,0.0029,IgD- CD24- %lymphocyte,TRUE,reported,igd
1.58E-06,12,11974332,3656,0.2673,0.05558,ebi-a-GCST90001440,rs73277142,T,C,0.0555,IgD- CD24- %lymphocyte,TRUE,reported,igd
9.09E-06,12,112802224,3656,-0.1184,0.02664,ebi-a-GCST90001440,rs11066272,T,A,0.557,IgD- CD24- %lymphocyte,TRUE,reported,igd
5.58E-06,12,54727027,3656,-0.2174,0.0478,ebi-a-GCST90001440,rs139509958,A,G,0.0788,IgD- CD24- %lymphocyte,TRUE,reported,igd
7.02E-06,14,31505138,3656,0.3254,0.07232,ebi-a-GCST90001440,rs191543445,G,A,0.031,IgD- CD24- %lymphocyte,TRUE,reported,igd
6.28E-06,14,65283958,3656,0.2573,0.05689,ebi-a-GCST90001440,rs17102161,A,G,0.0506,IgD- CD24- %lymphocyte,TRUE,reported,igd
8.15E-06,15,54695686,3656,0.1187,0.02657,ebi-a-GCST90001440,rs496760,A,G,0.6422,IgD- CD24- %lymphocyte,TRUE,reported,igd
4.05E-06,16,49238584,3656,-0.2581,0.05593,ebi-a-GCST90001440,rs75150138,A,T,0.0517,IgD- CD24- %lymphocyte,TRUE,reported,igd
2.46E-06,16,81239867,3656,0.4267,0.09042,ebi-a-GCST90001440,rs11862268,A,G,0.0187,IgD- CD24- %lymphocyte,TRUE,reported,igd
2.72E-06,16,3463156,3656,-0.1174,0.02499,ebi-a-GCST90001440,rs58904842,A,C,0.4768,IgD- CD24- %lymphocyte,TRUE,reported,igd
3.31E-06,16,14342183,3656,-0.4244,0.09112,ebi-a-GCST90001440,rs30146,C,T,0.0198,IgD- CD24- %lymphocyte,TRUE,reported,igd
2.24E-06,18,60857793,3656,-0.1264,0.02668,ebi-a-GCST90001440,rs8098848,T,C,0.6704,IgD- CD24- %lymphocyte,TRUE,reported,igd
9.51E-06,19,16412842,3656,-0.1313,0.0296,ebi-a-GCST90001440,rs451367,C,T,0.7674,IgD- CD24- %lymphocyte,TRUE,reported,igd
3.95E-06,2,206655953,3656,-0.2649,0.05732,ebi-a-GCST90001441,rs16837671,G,T,0.0494,IgD+ CD24- %lymphocyte,TRUE,reported,igd
9.49E-06,3,187559064,3656,-0.1136,0.02562,ebi-a-GCST90001441,rs520786,A,T,0.3489,IgD+ CD24- %lymphocyte,TRUE,reported,igd
1.45E-06,3,1814140,3656,0.1567,0.03246,ebi-a-GCST90001441,rs34712193,T,A,0.1644,IgD+ CD24- %lymphocyte,TRUE,reported,igd
8.14E-06,5,158285953,3656,-0.2015,0.04509,ebi-a-GCST90001441,rs17056318,C,T,0.081,IgD+ CD24- %lymphocyte,TRUE,reported,igd
6.99E-06,5,115785493,3656,-0.2982,0.06626,ebi-a-GCST90001441,rs76845048,C,A,0.0357,IgD+ CD24- %lymphocyte,TRUE,reported,igd
5.09E-06,5,135756457,3656,-0.4604,0.1008,ebi-a-GCST90001441,rs115204570,T,G,0.0161,IgD+ CD24- %lymphocyte,TRUE,reported,igd
4.58E-06,6,16887609,3656,0.1447,0.03153,ebi-a-GCST90001441,rs140523784,T,C,0.1864,IgD+ CD24- %lymphocyte,TRUE,reported,igd
3.44E-06,6,67039330,3656,0.1258,0.02705,ebi-a-GCST90001441,rs9354413,C,T,0.2964,IgD+ CD24- %lymphocyte,TRUE,reported,igd
3.57E-07,6,31240635,3656,-0.2163,0.04242,ebi-a-GCST90001441,rs4361609,C,G,0.1131,IgD+ CD24- %lymphocyte,TRUE,reported,igd
3.86E-06,7,121332400,3656,0.2933,0.0634,ebi-a-GCST90001441,rs111830700,A,G,0.0377,IgD+ CD24- %lymphocyte,TRUE,reported,igd
7.03E-07,7,77469688,3656,-0.282,0.05676,ebi-a-GCST90001441,rs34910780,T,A,0.048,IgD+ CD24- %lymphocyte,TRUE,reported,igd
2.72E-07,8,130594761,3656,-0.1572,0.03051,ebi-a-GCST90001441,rs12542190,C,A,0.1943,IgD+ CD24- %lymphocyte,TRUE,reported,igd
6.34E-06,8,35485504,3656,0.1404,0.03106,ebi-a-GCST90001441,rs2978582,C,T,0.1969,IgD+ CD24- %lymphocyte,TRUE,reported,igd
8.20E-08,8,75515052,3656,0.3428,0.06378,ebi-a-GCST90001441,rs533239981,C,G,0.0387,IgD+ CD24- %lymphocyte,TRUE,reported,igd
6.90E-06,10,83763586,3656,0.6298,0.1399,ebi-a-GCST90001441,rs71483382,A,G,0.0078,IgD+ CD24- %lymphocyte,TRUE,reported,igd
8.62E-06,12,110312229,3656,0.3524,0.07909,ebi-a-GCST90001441,rs75319860,C,T,0.0249,IgD+ CD24- %lymphocyte,TRUE,reported,igd
2.90E-06,13,105214810,3656,0.3251,0.06938,ebi-a-GCST90001441,rs76578043,A,G,0.0298,IgD+ CD24- %lymphocyte,TRUE,reported,igd
3.38E-06,14,95363646,3656,0.1312,0.02819,ebi-a-GCST90001441,rs2994690,C,G,0.2462,IgD+ CD24- %lymphocyte,TRUE,reported,igd
3.28E-06,14,65713895,3656,-0.232,0.04979,ebi-a-GCST90001441,rs116844769,A,G,0.0662,IgD+ CD24- %lymphocyte,TRUE,reported,igd
4.06E-06,17,2717218,3656,-0.1133,0.02454,ebi-a-GCST90001441,rs9900847,C,T,0.6041,IgD+ CD24- %lymphocyte,TRUE,reported,igd
1.87E-06,17,38038389,3656,-0.1318,0.02761,ebi-a-GCST90001441,rs12939565,T,A,0.4267,IgD+ CD24- %lymphocyte,TRUE,reported,igd
6.68E-06,17,77637123,3656,-0.1549,0.03435,ebi-a-GCST90001441,rs73426855,C,T,0.1469,IgD+ CD24- %lymphocyte,TRUE,reported,igd
2.86E-06,19,33468482,3656,-0.152,0.03242,ebi-a-GCST90001441,rs4805840,G,A,0.823,IgD+ CD24- %lymphocyte,TRUE,reported,igd
6.64E-07,20,44724305,3656,-0.1285,0.0258,ebi-a-GCST90001441,rs6131010,G,A,0.6172,IgD+ CD24- %lymphocyte,TRUE,reported,igd
5.73E-07,1,8009985,3656,-0.4263,0.08511,ebi-a-GCST90001442,rs75766272,T,C,0.0201,CD24+ CD27+ %lymphocyte,TRUE,reported,igd
5.46E-06,2,222274805,3656,1.557,0.3419,ebi-a-GCST90001442,rs76720471,T,C,0.0011,CD24+ CD27+ %lymphocyte,TRUE,reported,igd
7.23E-06,2,136934125,3656,0.1322,0.02942,ebi-a-GCST90001442,rs1519524,A,T,0.2246,CD24+ CD27+ %lymphocyte,TRUE,reported,igd
3.73E-06,2,4031340,3656,0.6143,0.1326,ebi-a-GCST90001442,rs112542522,A,G,0.0082,CD24+ CD27+ %lymphocyte,TRUE,reported,igd
3.03E-06,3,147613080,3656,0.1237,0.02646,ebi-a-GCST90001442,rs12636848,G,T,0.3031,CD24+ CD27+ %lymphocyte,TRUE,reported,igd
3.51E-06,4,4392393,3656,-0.1241,0.02671,ebi-a-GCST90001442,rs4689417,A,C,0.2961,CD24+ CD27+ %lymphocyte,TRUE,reported,igd
1.32E-06,5,148410250,3656,2.517,0.5195,ebi-a-GCST90001442,rs17708396,A,C,5.00E-04,CD24+ CD27+ %lymphocyte,TRUE,reported,igd
7.92E-06,5,26412301,3656,0.1315,0.02938,ebi-a-GCST90001442,rs35057381,C,T,0.2211,CD24+ CD27+ %lymphocyte,TRUE,reported,igd
1.96E-06,6,167859623,3656,-0.1287,0.027,ebi-a-GCST90001442,rs4076316,A,T,0.3005,CD24+ CD27+ %lymphocyte,TRUE,reported,igd
3.48E-06,6,101891742,3656,-0.1838,0.03954,ebi-a-GCST90001442,rs74505387,C,T,0.1057,CD24+ CD27+ %lymphocyte,TRUE,reported,igd
2.95E-06,7,7871676,3656,0.6284,0.1342,ebi-a-GCST90001442,rs144625305,T,C,0.0086,CD24+ CD27+ %lymphocyte,TRUE,reported,igd
2.41E-06,8,140978857,3656,0.1127,0.02386,ebi-a-GCST90001442,rs6997704,G,A,0.4707,CD24+ CD27+ %lymphocyte,TRUE,reported,igd
5.48E-06,9,9503477,3656,-0.1323,0.02906,ebi-a-GCST90001442,rs1332199,C,T,0.7592,CD24+ CD27+ %lymphocyte,TRUE,reported,igd
5.68E-06,10,53795073,3656,-0.1445,0.03179,ebi-a-GCST90001442,rs144440894,A,G,0.1885,CD24+ CD27+ %lymphocyte,TRUE,reported,igd
7.94E-06,11,9594690,3656,-0.1102,0.02464,ebi-a-GCST90001442,rs6486433,G,T,0.5003,CD24+ CD27+ %lymphocyte,TRUE,reported,igd
2.70E-06,12,11698759,3656,0.3787,0.08058,ebi-a-GCST90001442,rs4763704,A,G,0.9772,CD24+ CD27+ %lymphocyte,TRUE,reported,igd
1.24E-07,12,129349167,3656,-0.2708,0.05111,ebi-a-GCST90001442,rs12829274,G,A,0.0618,CD24+ CD27+ %lymphocyte,TRUE,reported,igd
8.09E-16,13,108993494,3656,0.2114,0.02614,ebi-a-GCST90001442,rs12874404,G,A,0.3256,CD24+ CD27+ %lymphocyte,TRUE,reported,igd
2.37E-06,13,46224092,3656,1.814,0.3838,ebi-a-GCST90001442,rs557577736,G,A,0.001,CD24+ CD27+ %lymphocyte,TRUE,reported,igd
8.75E-09,13,50212885,3656,0.5056,0.08768,ebi-a-GCST90001442,rs73192651,T,C,0.02,CD24+ CD27+ %lymphocyte,TRUE,reported,igd
8.99E-06,13,34506073,3656,2.99,0.6726,ebi-a-GCST90001442,rs112782756,G,A,3.00E-04,CD24+ CD27+ %lymphocyte,TRUE,reported,igd
2.49E-06,13,23613190,3656,-0.1323,0.02804,ebi-a-GCST90001442,rs9578529,G,A,0.2676,CD24+ CD27+ %lymphocyte,TRUE,reported,igd
8.06E-08,14,96205838,3656,0.3074,0.05717,ebi-a-GCST90001442,rs77762131,C,G,0.045,CD24+ CD27+ %lymphocyte,TRUE,reported,igd
1.81E-08,17,2715961,3656,-0.1352,0.02397,ebi-a-GCST90001442,rs11657759,C,A,0.4903,CD24+ CD27+ %lymphocyte,TRUE,reported,igd
2.40E-06,19,14993354,3656,-0.2739,0.05798,ebi-a-GCST90001442,rs7254039,A,G,0.0435,CD24+ CD27+ %lymphocyte,TRUE,reported,igd
4.71E-06,2,205623497,3657,0.3643,0.07946,ebi-a-GCST90001443,rs6712095,T,G,0.0246,CD20- %lymphocyte,TRUE,reported,igd
7.91E-06,3,146097919,3657,-0.1695,0.03789,ebi-a-GCST90001443,rs34625183,T,C,0.1154,CD20- %lymphocyte,TRUE,reported,igd
6.12E-06,3,187638796,3657,0.3067,0.06772,ebi-a-GCST90001443,rs75951284,T,C,0.0316,CD20- %lymphocyte,TRUE,reported,igd
3.97E-06,4,2029089,3657,0.4826,0.1045,ebi-a-GCST90001443,rs186229706,T,G,0.0142,CD20- %lymphocyte,TRUE,reported,igd
7.83E-06,4,185570032,3657,0.1097,0.02451,ebi-a-GCST90001443,rs4647601,A,C,0.4584,CD20- %lymphocyte,TRUE,reported,igd
7.85E-06,5,108070072,3657,0.5621,0.1256,ebi-a-GCST90001443,rs72791978,T,A,0.01,CD20- %lymphocyte,TRUE,reported,igd
1.61E-07,6,32614025,3657,0.179,0.0341,ebi-a-GCST90001443,rs9273241,T,C,0.5975,CD20- %lymphocyte,TRUE,reported,igd
5.81E-08,6,128553518,3657,1.534,0.2821,ebi-a-GCST90001443,rs7773849,G,A,0.0018,CD20- %lymphocyte,TRUE,reported,igd
6.38E-06,7,151002534,3657,0.2658,0.0588,ebi-a-GCST90001443,rs13244540,T,G,0.0447,CD20- %lymphocyte,TRUE,reported,igd
8.97E-06,7,15911408,3657,-0.1242,0.02794,ebi-a-GCST90001443,rs38201,A,T,0.2594,CD20- %lymphocyte,TRUE,reported,igd
5.40E-06,8,84919811,3657,-0.1598,0.03507,ebi-a-GCST90001443,rs34313582,A,C,0.138,CD20- %lymphocyte,TRUE,reported,igd
1.38E-06,10,62909955,3657,0.513,0.1061,ebi-a-GCST90001443,rs72825207,A,T,0.0149,CD20- %lymphocyte,TRUE,reported,igd
3.02E-06,12,82008771,3657,-0.7403,0.1583,ebi-a-GCST90001443,rs147937648,T,C,0.0059,CD20- %lymphocyte,TRUE,reported,igd
3.00E-06,13,24882401,3657,-0.1257,0.02688,ebi-a-GCST90001443,rs77553819,C,G,0.2863,CD20- %lymphocyte,TRUE,reported,igd
4.57E-06,14,49052782,3657,-0.1712,0.0373,ebi-a-GCST90001443,rs12432015,C,T,0.118,CD20- %lymphocyte,TRUE,reported,igd
1.99E-06,15,39319915,3657,-0.1244,0.02611,ebi-a-GCST90001443,rs4244568,G,T,0.3414,CD20- %lymphocyte,TRUE,reported,igd
8.41E-06,16,29235533,3657,0.1079,0.02418,ebi-a-GCST90001443,rs252294,C,G,0.5648,CD20- %lymphocyte,TRUE,reported,igd
3.15E-06,16,85477299,3657,0.4085,0.0875,ebi-a-GCST90001443,rs4782702,G,A,0.9802,CD20- %lymphocyte,TRUE,reported,igd
6.52E-06,18,74434633,3657,0.1453,0.03219,ebi-a-GCST90001443,rs11662133,C,T,0.1705,CD20- %lymphocyte,TRUE,reported,igd
8.27E-06,20,46615708,3657,0.6312,0.1414,ebi-a-GCST90001443,rs186355283,T,C,0.0077,CD20- %lymphocyte,TRUE,reported,igd
4.25E-06,20,4944838,3657,-0.1132,0.02459,ebi-a-GCST90001443,rs6052993,G,C,0.4371,CD20- %lymphocyte,TRUE,reported,igd
2.38E-06,2,34491589,3658,-0.2457,0.05199,ebi-a-GCST90001444,rs75839951,G,T,0.0585,CD20- CD38- %lymphocyte,TRUE,reported,igd
8.78E-06,3,18674644,3658,0.1217,0.02734,ebi-a-GCST90001444,rs4619804,C,A,0.6963,CD20- CD38- %lymphocyte,TRUE,reported,igd
6.04E-06,3,191447446,3658,0.1135,0.02504,ebi-a-GCST90001444,rs709082,C,A,0.3682,CD20- CD38- %lymphocyte,TRUE,reported,igd
7.41E-06,4,25065221,3658,0.5046,0.1124,ebi-a-GCST90001444,rs2215848,A,G,0.0118,CD20- CD38- %lymphocyte,TRUE,reported,igd
1.89E-06,4,113092883,3658,0.6295,0.1319,ebi-a-GCST90001444,rs182720746,T,C,0.0089,CD20- CD38- %lymphocyte,TRUE,reported,igd
9.44E-06,4,74145187,3658,-0.1405,0.03168,ebi-a-GCST90001444,rs62311900,T,C,0.1736,CD20- CD38- %lymphocyte,TRUE,reported,igd
3.12E-07,5,173070505,3658,-0.1476,0.02879,ebi-a-GCST90001444,rs2339996,A,G,0.7802,CD20- CD38- %lymphocyte,TRUE,reported,igd
1.22E-06,6,32509333,3658,0.2022,0.0416,ebi-a-GCST90001444,rs72492305,T,C,0.6662,CD20- CD38- %lymphocyte,TRUE,reported,igd
8.55E-06,6,85038851,3658,0.1807,0.04053,ebi-a-GCST90001444,rs6906886,A,T,0.903,CD20- CD38- %lymphocyte,TRUE,reported,igd
6.54E-06,7,9851008,3658,0.4968,0.1101,ebi-a-GCST90001444,rs10279688,T,C,0.0115,CD20- CD38- %lymphocyte,TRUE,reported,igd
6.84E-06,8,17516564,3658,-0.1469,0.03262,ebi-a-GCST90001444,rs11203884,T,C,0.1643,CD20- CD38- %lymphocyte,TRUE,reported,igd
2.21E-06,9,19948908,3658,0.2924,0.06168,ebi-a-GCST90001444,rs118073973,A,T,0.0402,CD20- CD38- %lymphocyte,TRUE,reported,igd
4.19E-06,10,17048435,3658,-0.1443,0.03132,ebi-a-GCST90001444,rs55767134,C,G,0.1837,CD20- CD38- %lymphocyte,TRUE,reported,igd
8.97E-06,11,88142031,3658,-0.1261,0.02837,ebi-a-GCST90001444,rs308820,C,T,0.7571,CD20- CD38- %lymphocyte,TRUE,reported,igd
8.46E-08,11,123385425,3658,0.1512,0.02817,ebi-a-GCST90001444,rs34666228,T,G,0.2346,CD20- CD38- %lymphocyte,TRUE,reported,igd
3.85E-06,12,82233392,3658,-1.031,0.2228,ebi-a-GCST90001444,rs78301150,A,G,0.0033,CD20- CD38- %lymphocyte,TRUE,reported,igd
4.02E-07,14,31993501,3658,-0.7613,0.1499,ebi-a-GCST90001444,rs117308259,C,T,0.0066,CD20- CD38- %lymphocyte,TRUE,reported,igd
6.72E-06,16,5488091,3658,0.1354,0.03002,ebi-a-GCST90001444,rs35639639,C,T,0.2063,CD20- CD38- %lymphocyte,TRUE,reported,igd
7.01E-06,17,52847291,3658,0.2263,0.05029,ebi-a-GCST90001444,rs111737298,G,A,0.0596,CD20- CD38- %lymphocyte,TRUE,reported,igd
8.46E-07,17,52971060,3658,0.3075,0.06234,ebi-a-GCST90001444,rs16955339,T,G,0.0377,CD20- CD38- %lymphocyte,TRUE,reported,igd
3.92E-06,18,34838106,3658,-0.2605,0.05636,ebi-a-GCST90001444,rs77510701,A,C,0.0484,CD20- CD38- %lymphocyte,TRUE,reported,igd
2.08E-06,19,53396009,3658,-0.2259,0.04752,ebi-a-GCST90001444,rs80339814,C,T,0.0794,CD20- CD38- %lymphocyte,TRUE,reported,igd
2.61E-06,20,46576714,3658,-0.1164,0.02472,ebi-a-GCST90001444,rs6125184,A,G,0.5914,CD20- CD38- %lymphocyte,TRUE,reported,igd
5.54E-06,20,38334734,3658,-0.2517,0.05532,ebi-a-GCST90001444,rs59902361,A,G,0.0496,CD20- CD38- %lymphocyte,TRUE,reported,igd
3.19E-06,20,765164,3658,0.1556,0.03334,ebi-a-GCST90001444,rs36071180,A,G,0.1597,CD20- CD38- %lymphocyte,TRUE,reported,igd
7.45E-06,1,84127219,3657,0.1305,0.02908,ebi-a-GCST90001445,rs61790670,A,C,0.2301,IgD- CD38- %B cell,TRUE,reported,igd
7.96E-06,4,156996644,3657,-0.4062,0.09082,ebi-a-GCST90001445,rs115576360,A,G,0.0194,IgD- CD38- %B cell,TRUE,reported,igd
2.53E-06,4,164351901,3657,-0.9757,0.207,ebi-a-GCST90001445,rs4691920,C,G,0.9962,IgD- CD38- %B cell,TRUE,reported,igd
2.65E-06,5,116807553,3657,-0.1903,0.04045,ebi-a-GCST90001445,rs7726548,G,T,0.103,IgD- CD38- %B cell,TRUE,reported,igd
3.47E-07,5,144608340,3657,-0.1414,0.02769,ebi-a-GCST90001445,rs17405603,T,A,0.2841,IgD- CD38- %B cell,TRUE,reported,igd
2.82E-06,6,91779902,3657,-0.2629,0.05605,ebi-a-GCST90001445,rs62417843,C,T,0.0502,IgD- CD38- %B cell,TRUE,reported,igd
3.98E-06,6,31312747,3657,-0.1444,0.03125,ebi-a-GCST90001445,rs9265864,T,C,0.4642,IgD- CD38- %B cell,TRUE,reported,igd
1.61E-07,8,119323401,3657,0.1668,0.03177,ebi-a-GCST90001445,rs2450220,T,C,0.816,IgD- CD38- %B cell,TRUE,reported,igd
2.10E-06,9,2570753,3657,-0.4466,0.09399,ebi-a-GCST90001445,rs140191306,T,C,0.0179,IgD- CD38- %B cell,TRUE,reported,igd
8.75E-06,9,4744416,3657,-0.5468,0.1228,ebi-a-GCST90001445,rs138977782,G,A,0.0096,IgD- CD38- %B cell,TRUE,reported,igd
4.21E-06,12,110228055,3657,-0.3746,0.0813,ebi-a-GCST90001445,rs11068290,T,C,0.0231,IgD- CD38- %B cell,TRUE,reported,igd
4.95E-06,13,111083495,3657,-0.1137,0.02485,ebi-a-GCST90001445,rs7994585,C,G,0.4839,IgD- CD38- %B cell,TRUE,reported,igd
1.78E-06,17,78261805,3657,0.1743,0.03642,ebi-a-GCST90001445,rs7215243,G,A,0.1328,IgD- CD38- %B cell,TRUE,reported,igd
4.82E-06,1,178195174,3656,-0.2726,0.05953,ebi-a-GCST90001446,rs77146037,G,A,0.0472,IgD- CD38- AC,TRUE,reported,igd
1.41E-06,1,84127219,3656,0.142,0.0294,ebi-a-GCST90001446,rs61790670,A,C,0.23,IgD- CD38- AC,TRUE,reported,igd
4.08E-07,2,66709035,3656,-0.2926,0.05767,ebi-a-GCST90001446,rs114551034,A,G,0.0509,IgD- CD38- AC,TRUE,reported,igd
3.41E-06,3,104146883,3656,-1.898,0.408,ebi-a-GCST90001446,rs115218350,A,T,8.00E-04,IgD- CD38- AC,TRUE,reported,igd
9.57E-06,3,73697496,3656,0.6003,0.1354,ebi-a-GCST90001446,rs112964950,C,G,0.0083,IgD- CD38- AC,TRUE,reported,igd
8.82E-06,3,191905058,3656,0.2161,0.04856,ebi-a-GCST90001446,rs75524570,C,T,0.0673,IgD- CD38- AC,TRUE,reported,igd
7.04E-07,4,134733663,3656,-1.445,0.2907,ebi-a-GCST90001446,rs56741207,G,C,0.0018,IgD- CD38- AC,TRUE,reported,igd
3.39E-07,4,25771115,3656,0.1401,0.02742,ebi-a-GCST90001446,rs4697617,A,G,0.7103,IgD- CD38- AC,TRUE,reported,igd
8.96E-06,7,7871676,3656,0.6143,0.1381,ebi-a-GCST90001446,rs144625305,T,C,0.0086,IgD- CD38- AC,TRUE,reported,igd
8.91E-07,8,118851954,3656,-0.2685,0.05455,ebi-a-GCST90001446,rs62521107,T,C,0.058,IgD- CD38- AC,TRUE,reported,igd
6.02E-06,10,20380753,3656,0.7592,0.1675,ebi-a-GCST90001446,rs118121266,T,C,0.0055,IgD- CD38- AC,TRUE,reported,igd
6.39E-06,12,6775503,3656,-0.4181,0.0925,ebi-a-GCST90001446,rs79416092,C,T,0.0197,IgD- CD38- AC,TRUE,reported,igd
8.60E-07,17,63135589,3656,-0.3138,0.06366,ebi-a-GCST90001446,rs421516,A,C,0.9583,IgD- CD38- AC,TRUE,reported,igd
3.14E-08,21,42362418,3656,-0.627,0.1131,ebi-a-GCST90001446,rs77741094,G,C,0.0126,IgD- CD38- AC,TRUE,reported,igd
3.78E-06,22,45164171,3656,0.5677,0.1226,ebi-a-GCST90001446,rs144295598,A,G,0.0103,IgD- CD38- AC,TRUE,reported,igd
1.79E-06,1,218429679,3657,0.2307,0.04822,ebi-a-GCST90001447,rs74907325,T,A,0.0666,IgD+ CD38br %B cell,TRUE,reported,igd
9.38E-06,2,16114539,3657,0.2748,0.06192,ebi-a-GCST90001447,rs76084861,T,G,0.0368,IgD+ CD38br %B cell,TRUE,reported,igd
1.60E-06,2,181050023,3657,-0.547,0.1138,ebi-a-GCST90001447,rs16867231,A,G,0.0108,IgD+ CD38br %B cell,TRUE,reported,igd
9.31E-08,2,105587803,3657,-0.3401,0.06356,ebi-a-GCST90001447,rs140380950,C,T,0.0368,IgD+ CD38br %B cell,TRUE,reported,igd
2.27E-06,4,15915069,3657,-0.4136,0.08735,ebi-a-GCST90001447,rs76112278,A,G,0.0194,IgD+ CD38br %B cell,TRUE,reported,igd
4.25E-06,4,157437839,3657,0.3089,0.06706,ebi-a-GCST90001447,rs28393044,G,C,0.0334,IgD+ CD38br %B cell,TRUE,reported,igd
4.16E-06,5,498773,3657,1.714,0.3719,ebi-a-GCST90001447,rs78658073,A,G,0.001,IgD+ CD38br %B cell,TRUE,reported,igd
4.69E-06,5,78010341,3657,0.6715,0.1465,ebi-a-GCST90001447,rs139996875,T,A,0.0063,IgD+ CD38br %B cell,TRUE,reported,igd
6.72E-07,6,44643196,3657,-0.2113,0.04244,ebi-a-GCST90001447,rs13196511,A,G,0.0913,IgD+ CD38br %B cell,TRUE,reported,igd
8.30E-06,7,48791017,3657,-0.4299,0.0963,ebi-a-GCST90001447,rs117772462,A,T,0.0159,IgD+ CD38br %B cell,TRUE,reported,igd
9.46E-06,8,9957457,3657,0.8693,0.196,ebi-a-GCST90001447,rs17739715,C,A,0.0037,IgD+ CD38br %B cell,TRUE,reported,igd
6.50E-06,8,120047880,3657,-0.188,0.04163,ebi-a-GCST90001447,rs17771512,A,C,0.0928,IgD+ CD38br %B cell,TRUE,reported,igd
6.42E-06,9,93109339,3657,0.4342,0.0961,ebi-a-GCST90001447,rs57998613,A,T,0.0156,IgD+ CD38br %B cell,TRUE,reported,igd
8.88E-06,9,41980474,3657,0.1803,0.04053,ebi-a-GCST90001447,rs28491938,T,C,0.1922,IgD+ CD38br %B cell,TRUE,reported,igd
6.53E-06,10,81145177,3657,-1.169,0.2589,ebi-a-GCST90001447,rs11002952,A,G,0.0023,IgD+ CD38br %B cell,TRUE,reported,igd
1.14E-06,10,125560687,3657,-0.2556,0.05243,ebi-a-GCST90001447,rs2362966,C,G,0.0556,IgD+ CD38br %B cell,TRUE,reported,igd
1.28E-06,10,132636158,3657,-0.1953,0.04025,ebi-a-GCST90001447,rs35060907,T,G,0.1036,IgD+ CD38br %B cell,TRUE,reported,igd
8.44E-06,11,15343532,3657,0.1564,0.03506,ebi-a-GCST90001447,rs61880664,G,A,0.1389,IgD+ CD38br %B cell,TRUE,reported,igd
7.13E-06,12,110228055,3657,0.3556,0.07908,ebi-a-GCST90001447,rs11068290,T,C,0.0231,IgD+ CD38br %B cell,TRUE,reported,igd
1.40E-06,12,75564449,3657,-0.4658,0.09637,ebi-a-GCST90001447,rs59879144,A,C,0.0161,IgD+ CD38br %B cell,TRUE,reported,igd
5.78E-07,14,81485149,3657,-0.1368,0.02733,ebi-a-GCST90001447,rs4903967,A,G,0.6906,IgD+ CD38br %B cell,TRUE,reported,igd
8.60E-06,14,44595691,3657,-0.676,0.1517,ebi-a-GCST90001447,rs17278914,C,T,0.0057,IgD+ CD38br %B cell,TRUE,reported,igd
5.42E-06,14,54814017,3657,0.3538,0.07769,ebi-a-GCST90001447,rs76840770,A,C,0.0246,IgD+ CD38br %B cell,TRUE,reported,igd
8.88E-07,14,43717096,3657,-0.6854,0.1392,ebi-a-GCST90001447,rs79487320,G,C,0.0074,IgD+ CD38br %B cell,TRUE,reported,igd
7.21E-06,16,54686774,3657,0.517,0.115,ebi-a-GCST90001447,rs147226531,C,T,0.0115,IgD+ CD38br %B cell,TRUE,reported,igd
2.26E-06,16,84759446,3657,-0.1464,0.03092,ebi-a-GCST90001447,rs2216762,C,T,0.8141,IgD+ CD38br %B cell,TRUE,reported,igd
2.29E-06,16,81603001,3657,-0.122,0.02577,ebi-a-GCST90001447,rs8059803,A,G,0.6504,IgD+ CD38br %B cell,TRUE,reported,igd
1.24E-06,18,51760939,3657,-0.33,0.06793,ebi-a-GCST90001447,rs72927038,T,C,0.0335,IgD+ CD38br %B cell,TRUE,reported,igd
4.06E-06,1,161500712,3020,-0.1756,0.03803,ebi-a-GCST90001448,rs114693598,T,G,0.1422,CD11c+ monocyte AC,TRUE,reported,igd
2.98E-07,1,224272792,3020,0.1562,0.03041,ebi-a-GCST90001448,rs2404849,G,T,0.7464,CD11c+ monocyte AC,TRUE,reported,igd
1.95E-06,1,89327063,3020,0.9648,0.2024,ebi-a-GCST90001448,rs72724781,G,A,0.0041,CD11c+ monocyte AC,TRUE,reported,igd
3.98E-06,2,79926958,3020,-0.1552,0.03359,ebi-a-GCST90001448,rs3040901,T,C,0.2225,CD11c+ monocyte AC,TRUE,reported,igd
7.77E-06,3,172744541,3020,0.5582,0.1246,ebi-a-GCST90001448,rs74610143,T,C,0.0124,CD11c+ monocyte AC,TRUE,reported,igd
9.01E-06,4,173569449,3020,0.6966,0.1566,ebi-a-GCST90001448,rs13104041,A,G,0.0073,CD11c+ monocyte AC,TRUE,reported,igd
9.05E-06,5,167349999,3020,0.2511,0.05647,ebi-a-GCST90001448,rs72835655,T,G,0.0594,CD11c+ monocyte AC,TRUE,reported,igd
9.65E-06,6,47216562,3020,0.1506,0.03397,ebi-a-GCST90001448,rs2295270,A,G,0.1901,CD11c+ monocyte AC,TRUE,reported,igd
5.92E-06,7,20995778,3020,-0.3546,0.07814,ebi-a-GCST90001448,rs151194174,A,G,0.0305,CD11c+ monocyte AC,TRUE,reported,igd
4.55E-06,10,72515785,3020,-0.1429,0.0311,ebi-a-GCST90001448,rs2587473,T,C,0.2432,CD11c+ monocyte AC,TRUE,reported,igd
5.74E-06,10,85138481,3020,0.8103,0.1783,ebi-a-GCST90001448,rs72830905,G,C,0.0058,CD11c+ monocyte AC,TRUE,reported,igd
9.77E-06,12,115758242,3020,-0.1256,0.02836,ebi-a-GCST90001448,rs34936922,G,T,0.3124,CD11c+ monocyte AC,TRUE,reported,igd
8.05E-06,12,69766606,3020,0.2681,0.05996,ebi-a-GCST90001448,rs113800324,T,C,0.05,CD11c+ monocyte AC,TRUE,reported,igd
3.38E-06,17,45778747,3020,-0.3991,0.08574,ebi-a-GCST90001448,rs9894233,A,T,0.0268,CD11c+ monocyte AC,TRUE,reported,igd
2.17E-06,17,9975038,3020,-0.2994,0.06307,ebi-a-GCST90001448,rs113451095,C,T,0.0472,CD11c+ monocyte AC,TRUE,reported,igd
5.93E-06,18,46954097,3020,-0.4778,0.1053,ebi-a-GCST90001448,rs73445777,G,T,0.0151,CD11c+ monocyte AC,TRUE,reported,igd
8.62E-06,19,27851156,3020,-0.2321,0.05209,ebi-a-GCST90001448,rs8175830,A,G,0.0919,CD11c+ monocyte AC,TRUE,reported,igd
1.60E-06,21,46373171,3020,0.25,0.05201,ebi-a-GCST90001448,rs150248455,A,G,0.0674,CD11c+ monocyte AC,TRUE,reported,igd
7.01E-08,1,46613239,3043,0.4346,0.08042,ebi-a-GCST90001449,rs191730825,G,A,0.0292,CD11c+ monocyte %monocyte,TRUE,reported,igd
3.11E-06,3,101915678,3043,0.4772,0.1021,ebi-a-GCST90001449,rs115058278,A,T,0.0168,CD11c+ monocyte %monocyte,TRUE,reported,igd
3.37E-07,3,172744541,3043,0.6366,0.1245,ebi-a-GCST90001449,rs74610143,T,C,0.0125,CD11c+ monocyte %monocyte,TRUE,reported,igd
8.53E-06,3,65576520,3043,0.1661,0.03726,ebi-a-GCST90001449,rs11921245,C,T,0.1456,CD11c+ monocyte %monocyte,TRUE,reported,igd
1.77E-06,4,182768743,3043,-0.2147,0.04484,ebi-a-GCST90001449,rs35237330,A,G,0.0971,CD11c+ monocyte %monocyte,TRUE,reported,igd
7.00E-06,5,59111915,3043,-0.1934,0.04296,ebi-a-GCST90001449,rs13186506,T,A,0.104,CD11c+ monocyte %monocyte,TRUE,reported,igd
6.05E-06,5,176914227,3043,0.545,0.1202,ebi-a-GCST90001449,rs75256410,T,C,0.0122,CD11c+ monocyte %monocyte,TRUE,reported,igd
4.95E-06,7,153684820,3043,-0.28,0.06121,ebi-a-GCST90001449,rs13241407,G,A,0.0483,CD11c+ monocyte %monocyte,TRUE,reported,igd
4.23E-06,7,22775663,3043,0.591,0.1283,ebi-a-GCST90001449,rs11766273,A,G,0.0115,CD11c+ monocyte %monocyte,TRUE,reported,igd
7.71E-06,7,122075261,3043,0.1214,0.0271,ebi-a-GCST90001449,rs10227905,G,T,0.3971,CD11c+ monocyte %monocyte,TRUE,reported,igd
2.38E-06,7,23486970,3043,0.4148,0.08775,ebi-a-GCST90001449,rs73073066,T,C,0.023,CD11c+ monocyte %monocyte,TRUE,reported,igd
9.30E-06,8,94037230,3043,-0.575,0.1295,ebi-a-GCST90001449,rs17689291,C,G,0.0107,CD11c+ monocyte %monocyte,TRUE,reported,igd
7.22E-06,8,19326303,3043,0.1211,0.02694,ebi-a-GCST90001449,rs4922033,T,C,0.3899,CD11c+ monocyte %monocyte,TRUE,reported,igd
6.73E-06,10,26889823,3043,-0.1616,0.03583,ebi-a-GCST90001449,rs703009,T,C,0.1687,CD11c+ monocyte %monocyte,TRUE,reported,igd
4.53E-06,12,27966210,3043,-0.124,0.02698,ebi-a-GCST90001449,rs11610005,G,C,0.4358,CD11c+ monocyte %monocyte,TRUE,reported,igd
4.67E-07,12,42973243,3043,0.3158,0.06253,ebi-a-GCST90001449,rs57566659,C,G,0.0462,CD11c+ monocyte %monocyte,TRUE,reported,igd
6.82E-07,14,31160823,3043,-0.4763,0.0957,ebi-a-GCST90001449,rs76968110,A,G,0.0189,CD11c+ monocyte %monocyte,TRUE,reported,igd
1.81E-06,14,29918210,3043,-0.6761,0.1414,ebi-a-GCST90001449,rs117909439,T,C,0.0089,CD11c+ monocyte %monocyte,TRUE,reported,igd
5.51E-06,15,37200279,3043,0.1924,0.04225,ebi-a-GCST90001449,rs62002392,G,A,0.1119,CD11c+ monocyte %monocyte,TRUE,reported,igd
9.62E-06,16,53934556,3043,-0.1936,0.04368,ebi-a-GCST90001449,rs16952634,A,G,0.1032,CD11c+ monocyte %monocyte,TRUE,reported,igd
8.11E-07,17,45062476,3043,0.1465,0.02963,ebi-a-GCST90001449,rs8065103,G,A,0.7212,CD11c+ monocyte %monocyte,TRUE,reported,igd
7.20E-06,20,52655304,3043,-0.1569,0.0349,ebi-a-GCST90001449,rs1381984,A,G,0.1661,CD11c+ monocyte %monocyte,TRUE,reported,igd
1.80E-06,20,5421681,3043,0.1579,0.03301,ebi-a-GCST90001449,rs35149557,C,T,0.198,CD11c+ monocyte %monocyte,TRUE,reported,igd
1.22E-08,1,169701466,3019,-0.3696,0.0647,ebi-a-GCST90001450,rs4656708,C,A,0.0459,CD62L- monocyte AC,TRUE,reported,igd
3.61E-15,1,169662742,3019,0.2378,0.03006,ebi-a-GCST90001450,rs4987369,T,G,0.2774,CD62L- monocyte AC,TRUE,reported,igd
3.48E-06,2,56524393,3019,-0.347,0.07464,ebi-a-GCST90001450,rs62167331,A,G,0.0341,CD62L- monocyte AC,TRUE,reported,igd
4.62E-06,3,74703663,3019,0.269,0.05861,ebi-a-GCST90001450,rs13068785,T,C,0.0581,CD62L- monocyte AC,TRUE,reported,igd
5.45E-06,4,4859590,3019,0.1274,0.02798,ebi-a-GCST90001450,rs1907980,T,G,0.3596,CD62L- monocyte AC,TRUE,reported,igd
3.50E-07,4,136447876,3019,0.1842,0.03607,ebi-a-GCST90001450,rs11935230,C,G,0.1686,CD62L- monocyte AC,TRUE,reported,igd
6.87E-06,4,40461712,3019,0.1235,0.02741,ebi-a-GCST90001450,rs278949,A,G,0.5561,CD62L- monocyte AC,TRUE,reported,igd
6.96E-06,4,63361327,3019,-0.2033,0.04515,ebi-a-GCST90001450,rs17082777,A,G,0.1014,CD62L- monocyte AC,TRUE,reported,igd
7.66E-09,5,177033794,3019,-0.1525,0.02632,ebi-a-GCST90001450,rs11249570,A,G,0.4581,CD62L- monocyte AC,TRUE,reported,igd
1.05E-06,5,6308011,3019,1.724,0.3525,ebi-a-GCST90001450,rs79930588,G,T,0.0015,CD62L- monocyte AC,TRUE,reported,igd
2.75E-06,7,41362245,3019,0.859,0.1829,ebi-a-GCST90001450,rs528135834,G,T,0.0056,CD62L- monocyte AC,TRUE,reported,igd
4.37E-06,8,66059237,3019,-0.1386,0.03012,ebi-a-GCST90001450,rs4484736,A,G,0.7173,CD62L- monocyte AC,TRUE,reported,igd
6.13E-07,9,135337621,3019,0.1627,0.03256,ebi-a-GCST90001450,rs530377,C,T,0.2211,CD62L- monocyte AC,TRUE,reported,igd
4.12E-07,9,76145588,3019,2.05,0.4039,ebi-a-GCST90001450,rs143153359,T,C,0.0013,CD62L- monocyte AC,TRUE,reported,igd
9.30E-06,10,89954638,3019,0.352,0.07927,ebi-a-GCST90001450,rs77287889,A,G,0.0301,CD62L- monocyte AC,TRUE,reported,igd
9.33E-06,11,111990120,3019,0.3974,0.0895,ebi-a-GCST90001450,rs116691483,A,G,0.0235,CD62L- monocyte AC,TRUE,reported,igd
5.12E-06,12,69744014,3019,0.222,0.04861,ebi-a-GCST90001450,rs1800973,A,C,0.083,CD62L- monocyte AC,TRUE,reported,igd
1.21E-06,14,69321561,3019,0.139,0.02858,ebi-a-GCST90001450,rs4899265,C,A,0.3475,CD62L- monocyte AC,TRUE,reported,igd
8.44E-06,16,31775655,3019,0.4639,0.104,ebi-a-GCST90001450,rs146793376,G,T,0.0171,CD62L- monocyte AC,TRUE,reported,igd
6.08E-06,19,2993427,3019,-0.1417,0.03127,ebi-a-GCST90001450,rs435806,C,T,0.2448,CD62L- monocyte AC,TRUE,reported,igd
1.43E-06,20,15302488,3019,0.295,0.06108,ebi-a-GCST90001450,rs149543954,T,G,0.0517,CD62L- monocyte AC,TRUE,reported,igd
4.37E-29,1,169664867,3042,0.3359,0.02969,ebi-a-GCST90001451,rs4987360,G,A,0.2763,CD62L- monocyte %monocyte,TRUE,reported,igd
3.93E-07,1,169701466,3042,-0.3294,0.06481,ebi-a-GCST90001451,rs4656708,C,A,0.0457,CD62L- monocyte %monocyte,TRUE,reported,igd
9.03E-06,1,99082513,3042,0.3492,0.07853,ebi-a-GCST90001451,rs141287837,C,T,0.0306,CD62L- monocyte %monocyte,TRUE,reported,igd
9.35E-06,2,356029,3042,0.5758,0.1297,ebi-a-GCST90001451,rs11694457,C,T,0.0113,CD62L- monocyte %monocyte,TRUE,reported,igd
5.66E-06,3,174360449,3042,-0.1976,0.04346,ebi-a-GCST90001451,rs9824107,A,C,0.106,CD62L- monocyte %monocyte,TRUE,reported,igd
6.40E-06,3,16446085,3042,0.228,0.05043,ebi-a-GCST90001451,rs62236339,A,T,0.0769,CD62L- monocyte %monocyte,TRUE,reported,igd
4.89E-08,3,31661754,3042,0.227,0.04151,ebi-a-GCST90001451,rs9859349,A,G,0.1205,CD62L- monocyte %monocyte,TRUE,reported,igd
2.34E-06,4,32848987,3042,-0.1512,0.03196,ebi-a-GCST90001451,rs36141595,G,A,0.2516,CD62L- monocyte %monocyte,TRUE,reported,igd
7.77E-07,4,56771414,3042,0.1467,0.02962,ebi-a-GCST90001451,rs1816932,A,G,0.2855,CD62L- monocyte %monocyte,TRUE,reported,igd
5.02E-07,5,110456263,3042,-0.2904,0.05766,ebi-a-GCST90001451,rs17624563,G,C,0.0569,CD62L- monocyte %monocyte,TRUE,reported,igd
6.30E-07,5,177033794,3042,-0.1315,0.02634,ebi-a-GCST90001451,rs11249570,A,G,0.4578,CD62L- monocyte %monocyte,TRUE,reported,igd
1.37E-06,5,5737796,3042,-0.1315,0.02718,ebi-a-GCST90001451,rs2399610,G,A,0.4988,CD62L- monocyte %monocyte,TRUE,reported,igd
7.02E-06,7,17644035,3042,0.4905,0.109,ebi-a-GCST90001451,rs76717104,T,C,0.0155,CD62L- monocyte %monocyte,TRUE,reported,igd
7.45E-06,7,14032498,3042,-0.3108,0.06924,ebi-a-GCST90001451,rs717824,T,C,0.0396,CD62L- monocyte %monocyte,TRUE,reported,igd
6.39E-06,8,14941111,3042,-0.4256,0.09413,ebi-a-GCST90001451,rs2124027,G,C,0.0212,CD62L- monocyte %monocyte,TRUE,reported,igd
7.28E-07,9,135337621,3042,0.1614,0.03252,ebi-a-GCST90001451,rs530377,C,T,0.2206,CD62L- monocyte %monocyte,TRUE,reported,igd
9.82E-06,11,2024995,3042,0.2982,0.06733,ebi-a-GCST90001451,rs117765367,T,C,0.0403,CD62L- monocyte %monocyte,TRUE,reported,igd
4.96E-08,13,109976273,3042,0.2947,0.0539,ebi-a-GCST90001451,rs7139370,T,C,0.0676,CD62L- monocyte %monocyte,TRUE,reported,igd
2.07E-06,14,31030304,3042,0.5719,0.1203,ebi-a-GCST90001451,rs117309559,G,A,0.013,CD62L- monocyte %monocyte,TRUE,reported,igd
1.28E-06,14,71667863,3042,-0.1913,0.03943,ebi-a-GCST90001451,rs4899389,A,G,0.132,CD62L- monocyte %monocyte,TRUE,reported,igd
3.74E-08,14,30153119,3042,0.6623,0.1201,ebi-a-GCST90001451,rs45487297,A,T,0.0135,CD62L- monocyte %monocyte,TRUE,reported,igd
9.95E-07,14,58316355,3042,-0.1787,0.03646,ebi-a-GCST90001451,rs7150584,T,C,0.1624,CD62L- monocyte %monocyte,TRUE,reported,igd
2.34E-07,17,76108637,3042,-0.2057,0.0397,ebi-a-GCST90001451,rs9807014,T,C,0.1333,CD62L- monocyte %monocyte,TRUE,reported,igd
5.31E-06,18,60116421,3042,0.1341,0.0294,ebi-a-GCST90001451,rs9944612,A,C,0.283,CD62L- monocyte %monocyte,TRUE,reported,igd
8.94E-06,22,37139371,3042,0.2127,0.04782,ebi-a-GCST90001451,rs55859756,C,G,0.0866,CD62L- monocyte %monocyte,TRUE,reported,igd
3.60E-07,1,224272792,3017,0.1532,0.03003,ebi-a-GCST90001452,rs2404849,G,T,0.7463,CD11c+ CD62L- monocyte AC,TRUE,reported,igd
9.81E-06,1,86940820,3017,0.201,0.04538,ebi-a-GCST90001452,rs1407142,C,T,0.9123,CD11c+ CD62L- monocyte AC,TRUE,reported,igd
4.95E-09,1,161515326,3017,-0.1809,0.03084,ebi-a-GCST90001452,rs55971447,T,C,0.231,CD11c+ CD62L- monocyte AC,TRUE,reported,igd
3.61E-06,1,34019363,3017,-0.2006,0.04321,ebi-a-GCST90001452,rs72660177,T,C,0.1018,CD11c+ CD62L- monocyte AC,TRUE,reported,igd
2.47E-06,1,89327063,3017,0.9448,0.2002,ebi-a-GCST90001452,rs72724781,G,A,0.0041,CD11c+ CD62L- monocyte AC,TRUE,reported,igd
2.81E-06,2,79926958,3017,-0.1559,0.03322,ebi-a-GCST90001452,rs3040901,T,C,0.2224,CD11c+ CD62L- monocyte AC,TRUE,reported,igd
5.50E-06,4,173569449,3017,0.7057,0.155,ebi-a-GCST90001452,rs13104041,A,G,0.0073,CD11c+ CD62L- monocyte AC,TRUE,reported,igd
9.11E-06,5,167349999,3017,0.2484,0.05589,ebi-a-GCST90001452,rs72835655,T,G,0.0595,CD11c+ CD62L- monocyte AC,TRUE,reported,igd
2.95E-06,6,81660130,3017,-1.36,0.2904,ebi-a-GCST90001452,rs75220521,G,T,0.002,CD11c+ CD62L- monocyte AC,TRUE,reported,igd
4.02E-06,7,23594922,3017,0.225,0.04872,ebi-a-GCST90001452,rs11772116,C,G,0.0766,CD11c+ CD62L- monocyte AC,TRUE,reported,igd
5.51E-06,10,80852378,3017,0.117,0.02571,ebi-a-GCST90001452,rs1268974,G,A,0.5486,CD11c+ CD62L- monocyte AC,TRUE,reported,igd
8.13E-06,11,109986288,3017,0.3583,0.08017,ebi-a-GCST90001452,rs11213272,G,A,0.027,CD11c+ CD62L- monocyte AC,TRUE,reported,igd
5.15E-06,11,134569102,3017,0.1808,0.0396,ebi-a-GCST90001452,rs12277397,T,G,0.1178,CD11c+ CD62L- monocyte AC,TRUE,reported,igd
7.99E-06,11,112642209,3017,-0.1217,0.02721,ebi-a-GCST90001452,rs10891433,T,A,0.3378,CD11c+ CD62L- monocyte AC,TRUE,reported,igd
4.24E-06,12,26355696,3017,1.307,0.2836,ebi-a-GCST90001452,rs76524078,A,G,0.0023,CD11c+ CD62L- monocyte AC,TRUE,reported,igd
1.68E-07,12,69766606,3017,0.3099,0.05911,ebi-a-GCST90001452,rs113800324,T,C,0.05,CD11c+ CD62L- monocyte AC,TRUE,reported,igd
1.76E-06,13,100593548,3017,-0.5233,0.1093,ebi-a-GCST90001452,rs17474599,T,C,0.0146,CD11c+ CD62L- monocyte AC,TRUE,reported,igd
7.66E-06,14,102895904,3017,-0.2264,0.0505,ebi-a-GCST90001452,rs77694582,A,G,0.0746,CD11c+ CD62L- monocyte AC,TRUE,reported,igd
6.44E-06,14,69321561,3017,0.1241,0.02747,ebi-a-GCST90001452,rs4899265,C,A,0.3474,CD11c+ CD62L- monocyte AC,TRUE,reported,igd
4.70E-06,15,61748527,3017,0.2509,0.0547,ebi-a-GCST90001452,rs4359381,C,G,0.06,CD11c+ CD62L- monocyte AC,TRUE,reported,igd
3.01E-06,16,66062093,3017,-0.1526,0.03262,ebi-a-GCST90001452,rs12708874,T,A,0.7957,CD11c+ CD62L- monocyte AC,TRUE,reported,igd
1.36E-06,17,45778747,3017,-0.4108,0.08485,ebi-a-GCST90001452,rs9894233,A,T,0.0268,CD11c+ CD62L- monocyte AC,TRUE,reported,igd
6.42E-06,17,2792530,3017,-0.1581,0.03498,ebi-a-GCST90001452,rs34142458,G,A,0.8397,CD11c+ CD62L- monocyte AC,TRUE,reported,igd
2.27E-06,21,46373171,3017,0.2439,0.05149,ebi-a-GCST90001452,rs150248455,A,G,0.0673,CD11c+ CD62L- monocyte AC,TRUE,reported,igd
7.30E-06,22,25622885,3017,0.1774,0.03948,ebi-a-GCST90001452,rs117545845,T,C,0.121,CD11c+ CD62L- monocyte AC,TRUE,reported,igd
9.40E-06,1,56894640,3040,0.245,0.0552,ebi-a-GCST90001453,rs116249234,A,G,0.0661,CD11c+ CD62L- monocyte %monocyte,TRUE,reported,igd
4.37E-06,1,17966505,3040,-0.6187,0.1345,ebi-a-GCST90001453,rs80087840,A,G,0.0105,CD11c+ CD62L- monocyte %monocyte,TRUE,reported,igd
2.30E-06,1,46613239,3040,0.3846,0.08124,ebi-a-GCST90001453,rs191730825,G,A,0.0293,CD11c+ CD62L- monocyte %monocyte,TRUE,reported,igd
3.52E-06,1,245721841,3040,0.207,0.04455,ebi-a-GCST90001453,rs10924239,A,G,0.0993,CD11c+ CD62L- monocyte %monocyte,TRUE,reported,igd
4.68E-07,1,161500712,3040,-0.195,0.03862,ebi-a-GCST90001453,rs114693598,T,G,0.1418,CD11c+ CD62L- monocyte %monocyte,TRUE,reported,igd
5.50E-06,2,47354461,3040,0.2479,0.05444,ebi-a-GCST90001453,rs114857887,A,G,0.0673,CD11c+ CD62L- monocyte %monocyte,TRUE,reported,igd
5.94E-06,2,220533049,3040,0.1244,0.02742,ebi-a-GCST90001453,rs10804278,T,C,0.387,CD11c+ CD62L- monocyte %monocyte,TRUE,reported,igd
2.52E-06,3,172744541,3040,0.5956,0.1263,ebi-a-GCST90001453,rs74610143,T,C,0.0125,CD11c+ CD62L- monocyte %monocyte,TRUE,reported,igd
7.32E-06,3,65576520,3040,0.1689,0.03761,ebi-a-GCST90001453,rs11921245,C,T,0.1456,CD11c+ CD62L- monocyte %monocyte,TRUE,reported,igd
3.69E-06,4,182783833,3040,-0.2161,0.0466,ebi-a-GCST90001453,rs138567833,A,G,0.0895,CD11c+ CD62L- monocyte %monocyte,TRUE,reported,igd
7.23E-06,7,153684820,3040,-0.2769,0.0616,ebi-a-GCST90001453,rs13241407,G,A,0.0482,CD11c+ CD62L- monocyte %monocyte,TRUE,reported,igd
3.43E-07,7,23486970,3040,0.4544,0.08893,ebi-a-GCST90001453,rs73073066,T,C,0.0229,CD11c+ CD62L- monocyte %monocyte,TRUE,reported,igd
7.18E-06,8,19326303,3040,0.1227,0.02728,ebi-a-GCST90001453,rs4922033,T,C,0.3901,CD11c+ CD62L- monocyte %monocyte,TRUE,reported,igd
3.91E-06,11,112076693,3040,0.2989,0.06464,ebi-a-GCST90001453,rs1469503,T,A,0.9564,CD11c+ CD62L- monocyte %monocyte,TRUE,reported,igd
1.22E-06,12,42973243,3040,0.3077,0.06328,ebi-a-GCST90001453,rs57566659,C,G,0.0462,CD11c+ CD62L- monocyte %monocyte,TRUE,reported,igd
2.11E-07,12,69744014,3040,0.25,0.04806,ebi-a-GCST90001453,rs1800973,A,C,0.0831,CD11c+ CD62L- monocyte %monocyte,TRUE,reported,igd
2.05E-06,12,27966210,3040,-0.1298,0.02728,ebi-a-GCST90001453,rs11610005,G,C,0.4359,CD11c+ CD62L- monocyte %monocyte,TRUE,reported,igd
8.25E-06,14,29918210,3040,-0.6373,0.1427,ebi-a-GCST90001453,rs117909439,T,C,0.0089,CD11c+ CD62L- monocyte %monocyte,TRUE,reported,igd
3.12E-06,15,37200279,3040,0.1991,0.04263,ebi-a-GCST90001453,rs62002392,G,A,0.1118,CD11c+ CD62L- monocyte %monocyte,TRUE,reported,igd
7.82E-06,16,53934556,3040,-0.1976,0.04413,ebi-a-GCST90001453,rs16952634,A,G,0.1033,CD11c+ CD62L- monocyte %monocyte,TRUE,reported,igd
9.13E-07,17,45064678,3040,0.1484,0.03016,ebi-a-GCST90001453,rs4468691,G,A,0.7286,CD11c+ CD62L- monocyte %monocyte,TRUE,reported,igd
5.91E-06,2,112941273,3018,0.3042,0.06703,ebi-a-GCST90001454,rs74805957,T,C,0.0396,CD62L- HLA DR++ monocyte AC,TRUE,reported,igd
8.27E-06,3,1641354,3018,0.5986,0.134,ebi-a-GCST90001454,rs115431394,C,A,0.0096,CD62L- HLA DR++ monocyte AC,TRUE,reported,igd
9.92E-06,3,61569753,3018,0.1401,0.03165,ebi-a-GCST90001454,rs1320172,T,C,0.2179,CD62L- HLA DR++ monocyte AC,TRUE,reported,igd
8.98E-06,4,1531162,3018,-0.2927,0.06581,ebi-a-GCST90001454,rs111224423,G,C,0.0409,CD62L- HLA DR++ monocyte AC,TRUE,reported,igd
8.65E-06,4,148180897,3018,-0.1209,0.02713,ebi-a-GCST90001454,rs7437802,T,C,0.6269,CD62L- HLA DR++ monocyte AC,TRUE,reported,igd
9.53E-06,5,178631699,3018,0.1137,0.02564,ebi-a-GCST90001454,rs3797612,C,T,0.4606,CD62L- HLA DR++ monocyte AC,TRUE,reported,igd
6.35E-06,6,54476928,3018,-0.2094,0.0463,ebi-a-GCST90001454,rs10948829,G,A,0.0911,CD62L- HLA DR++ monocyte AC,TRUE,reported,igd
8.75E-06,9,113852341,3018,-0.1197,0.02688,ebi-a-GCST90001454,rs10759491,T,C,0.4032,CD62L- HLA DR++ monocyte AC,TRUE,reported,igd
5.90E-06,9,112600304,3018,-0.1284,0.0283,ebi-a-GCST90001454,rs10980077,A,G,0.3118,CD62L- HLA DR++ monocyte AC,TRUE,reported,igd
8.36E-06,10,124167004,3018,0.1276,0.02858,ebi-a-GCST90001454,rs10887149,A,G,0.3101,CD62L- HLA DR++ monocyte AC,TRUE,reported,igd
1.47E-06,11,134566275,3018,0.2396,0.04966,ebi-a-GCST90001454,rs28680389,A,G,0.0747,CD62L- HLA DR++ monocyte AC,TRUE,reported,igd
6.94E-07,12,108746427,3018,0.1364,0.02743,ebi-a-GCST90001454,rs938447,C,T,0.6473,CD62L- HLA DR++ monocyte AC,TRUE,reported,igd
2.86E-06,13,76034172,3018,-0.4212,0.08981,ebi-a-GCST90001454,rs148420500,A,G,0.0209,CD62L- HLA DR++ monocyte AC,TRUE,reported,igd
4.53E-06,14,69321561,3018,0.1267,0.02759,ebi-a-GCST90001454,rs4899265,C,A,0.3474,CD62L- HLA DR++ monocyte AC,TRUE,reported,igd
2.17E-06,14,53831558,3018,0.3934,0.08287,ebi-a-GCST90001454,rs139554006,A,G,0.0255,CD62L- HLA DR++ monocyte AC,TRUE,reported,igd
6.31E-06,15,88341038,3018,0.3569,0.07891,ebi-a-GCST90001454,rs144348353,T,G,0.0295,CD62L- HLA DR++ monocyte AC,TRUE,reported,igd
7.06E-06,16,50273295,3018,-0.1416,0.03148,ebi-a-GCST90001454,rs7190107,A,T,0.2169,CD62L- HLA DR++ monocyte AC,TRUE,reported,igd
8.89E-06,18,3595011,3018,-0.1231,0.02767,ebi-a-GCST90001454,rs2240899,C,G,0.6678,CD62L- HLA DR++ monocyte AC,TRUE,reported,igd
5.05E-07,22,25622885,3018,0.1995,0.03962,ebi-a-GCST90001454,rs117545845,T,C,0.1209,CD62L- HLA DR++ monocyte AC,TRUE,reported,igd
9.40E-06,1,89120861,3041,0.4559,0.1027,ebi-a-GCST90001455,rs76234991,T,A,0.0178,CD62L- HLA DR++ monocyte %monocyte,TRUE,reported,igd
5.53E-06,1,165676784,3041,-0.1352,0.02971,ebi-a-GCST90001455,rs9919190,G,C,0.271,CD62L- HLA DR++ monocyte %monocyte,TRUE,reported,igd
2.63E-06,2,12351867,3041,0.2764,0.05873,ebi-a-GCST90001455,rs4668750,A,G,0.0524,CD62L- HLA DR++ monocyte %monocyte,TRUE,reported,igd
9.97E-06,2,145504787,3041,0.1271,0.02872,ebi-a-GCST90001455,rs6430066,C,T,0.329,CD62L- HLA DR++ monocyte %monocyte,TRUE,reported,igd
5.88E-06,2,101541798,3041,-0.176,0.03878,ebi-a-GCST90001455,rs356651,T,C,0.8576,CD62L- HLA DR++ monocyte %monocyte,TRUE,reported,igd
2.24E-06,3,9386094,3041,0.1248,0.02633,ebi-a-GCST90001455,rs2955643,A,G,0.4513,CD62L- HLA DR++ monocyte %monocyte,TRUE,reported,igd
1.67E-06,3,188135783,3041,0.1287,0.02682,ebi-a-GCST90001455,rs12485444,A,T,0.4742,CD62L- HLA DR++ monocyte %monocyte,TRUE,reported,igd
1.43E-06,3,9228763,3041,-0.2473,0.0512,ebi-a-GCST90001455,rs151240896,G,A,0.0702,CD62L- HLA DR++ monocyte %monocyte,TRUE,reported,igd
2.31E-06,4,83340880,3041,-0.8168,0.1726,ebi-a-GCST90001455,rs189575603,C,T,0.0059,CD62L- HLA DR++ monocyte %monocyte,TRUE,reported,igd
8.15E-06,4,1531162,3041,-0.2995,0.06702,ebi-a-GCST90001455,rs111224423,G,C,0.0406,CD62L- HLA DR++ monocyte %monocyte,TRUE,reported,igd
5.29E-06,7,50435617,3041,-0.1541,0.03378,ebi-a-GCST90001455,rs11766800,T,A,0.1981,CD62L- HLA DR++ monocyte %monocyte,TRUE,reported,igd
4.49E-06,9,85828008,3041,0.807,0.1756,ebi-a-GCST90001455,rs1969797,A,T,0.0064,CD62L- HLA DR++ monocyte %monocyte,TRUE,reported,igd
6.49E-06,10,18422972,3041,-0.2955,0.06541,ebi-a-GCST90001455,rs78736203,A,G,0.0449,CD62L- HLA DR++ monocyte %monocyte,TRUE,reported,igd
2.81E-06,14,31868358,3041,0.3488,0.07433,ebi-a-GCST90001455,rs35079623,C,T,0.0344,CD62L- HLA DR++ monocyte %monocyte,TRUE,reported,igd
1.40E-06,19,2560423,3041,0.1523,0.03151,ebi-a-GCST90001455,rs765044,G,T,0.2292,CD62L- HLA DR++ monocyte %monocyte,TRUE,reported,igd
6.66E-07,22,26322953,3041,0.1333,0.02676,ebi-a-GCST90001455,rs5761319,T,A,0.479,CD62L- HLA DR++ monocyte %monocyte,TRUE,reported,igd
7.66E-06,1,229571061,3019,0.1258,0.02806,ebi-a-GCST90001456,rs506388,G,T,0.632,CD11c+ HLA DR++ monocyte AC,TRUE,reported,igd
3.61E-06,1,103631826,3019,1.163,0.2505,ebi-a-GCST90001456,rs561934182,G,C,0.0035,CD11c+ HLA DR++ monocyte AC,TRUE,reported,igd
5.89E-06,1,45056124,3019,-0.1271,0.02801,ebi-a-GCST90001456,rs56186608,T,C,0.3741,CD11c+ HLA DR++ monocyte AC,TRUE,reported,igd
7.14E-06,1,34019363,3019,-0.198,0.04402,ebi-a-GCST90001456,rs72660177,T,C,0.1017,CD11c+ HLA DR++ monocyte AC,TRUE,reported,igd
1.80E-06,1,224272792,3019,0.1466,0.03065,ebi-a-GCST90001456,rs2404849,G,T,0.7464,CD11c+ HLA DR++ monocyte AC,TRUE,reported,igd
5.23E-06,1,76985141,3019,1.839,0.4029,ebi-a-GCST90001456,rs116484930,T,C,0.0012,CD11c+ HLA DR++ monocyte AC,TRUE,reported,igd
2.31E-06,3,188133439,3019,-0.1285,0.02714,ebi-a-GCST90001456,rs6808893,T,C,0.5711,CD11c+ HLA DR++ monocyte AC,TRUE,reported,igd
2.23E-06,3,87446622,3019,-0.502,0.1059,ebi-a-GCST90001456,rs548306594,C,T,0.0187,CD11c+ HLA DR++ monocyte AC,TRUE,reported,igd
3.84E-06,3,172744541,3019,0.5811,0.1256,ebi-a-GCST90001456,rs74610143,T,C,0.0124,CD11c+ HLA DR++ monocyte AC,TRUE,reported,igd
1.71E-06,6,67292748,3019,-0.5072,0.1058,ebi-a-GCST90001456,rs55651060,T,G,0.0157,CD11c+ HLA DR++ monocyte AC,TRUE,reported,igd
1.92E-06,6,47216562,3019,0.1631,0.03419,ebi-a-GCST90001456,rs2295270,A,G,0.19,CD11c+ HLA DR++ monocyte AC,TRUE,reported,igd
1.92E-06,7,20995778,3019,-0.3754,0.07868,ebi-a-GCST90001456,rs151194174,A,G,0.0305,CD11c+ HLA DR++ monocyte AC,TRUE,reported,igd
4.47E-07,10,72515785,3019,-0.1584,0.03131,ebi-a-GCST90001456,rs2587473,T,C,0.2433,CD11c+ HLA DR++ monocyte AC,TRUE,reported,igd
4.00E-06,11,134569102,3019,0.1863,0.04033,ebi-a-GCST90001456,rs12277397,T,G,0.1179,CD11c+ HLA DR++ monocyte AC,TRUE,reported,igd
7.08E-06,13,100594821,3019,-0.4377,0.09729,ebi-a-GCST90001456,rs112353331,T,C,0.0197,CD11c+ HLA DR++ monocyte AC,TRUE,reported,igd
6.97E-06,13,76034172,3019,-0.4097,0.091,ebi-a-GCST90001456,rs148420500,A,G,0.0209,CD11c+ HLA DR++ monocyte AC,TRUE,reported,igd
8.47E-06,17,45778747,3019,-0.3853,0.08638,ebi-a-GCST90001456,rs9894233,A,T,0.0268,CD11c+ HLA DR++ monocyte AC,TRUE,reported,igd
9.13E-06,17,35215045,3019,-0.1651,0.03714,ebi-a-GCST90001456,rs76376209,T,C,0.1423,CD11c+ HLA DR++ monocyte AC,TRUE,reported,igd
2.68E-06,22,25622885,3019,0.189,0.04018,ebi-a-GCST90001456,rs117545845,T,C,0.1211,CD11c+ HLA DR++ monocyte AC,TRUE,reported,igd
4.46E-06,1,56892198,3042,0.2544,0.05533,ebi-a-GCST90001457,rs77361483,T,C,0.0661,CD11c+ HLA DR++ monocyte %monocyte,TRUE,reported,igd
4.75E-06,1,46613239,3042,0.3732,0.08142,ebi-a-GCST90001457,rs191730825,G,A,0.0293,CD11c+ HLA DR++ monocyte %monocyte,TRUE,reported,igd
8.47E-09,3,188133439,3042,-0.1582,0.02739,ebi-a-GCST90001457,rs6808893,T,C,0.5717,CD11c+ HLA DR++ monocyte %monocyte,TRUE,reported,igd
1.26E-07,3,172744541,3042,0.6697,0.1264,ebi-a-GCST90001457,rs74610143,T,C,0.0125,CD11c+ HLA DR++ monocyte %monocyte,TRUE,reported,igd
8.76E-06,4,141946812,3042,3.194,0.7173,ebi-a-GCST90001457,rs76838015,A,G,3.00E-04,CD11c+ HLA DR++ monocyte %monocyte,TRUE,reported,igd
3.82E-07,4,182768743,3042,-0.2309,0.04538,ebi-a-GCST90001457,rs35237330,A,G,0.0971,CD11c+ HLA DR++ monocyte %monocyte,TRUE,reported,igd
5.39E-06,7,24465888,3042,0.1238,0.02716,ebi-a-GCST90001457,rs6942832,T,A,0.4196,CD11c+ HLA DR++ monocyte %monocyte,TRUE,reported,igd
3.79E-06,7,23629053,3042,0.4043,0.0873,ebi-a-GCST90001457,rs78175301,G,A,0.0251,CD11c+ HLA DR++ monocyte %monocyte,TRUE,reported,igd
2.32E-06,8,117400280,3042,-0.1459,0.03084,ebi-a-GCST90001457,rs11785252,A,C,0.7429,CD11c+ HLA DR++ monocyte %monocyte,TRUE,reported,igd
8.47E-06,10,72515785,3042,-0.1412,0.03166,ebi-a-GCST90001457,rs2587473,T,C,0.2431,CD11c+ HLA DR++ monocyte %monocyte,TRUE,reported,igd
2.80E-06,11,112076693,3042,0.304,0.06476,ebi-a-GCST90001457,rs1469503,T,A,0.9564,CD11c+ HLA DR++ monocyte %monocyte,TRUE,reported,igd
6.47E-06,11,80035628,3042,0.6992,0.1547,ebi-a-GCST90001457,rs117853201,A,G,0.0074,CD11c+ HLA DR++ monocyte %monocyte,TRUE,reported,igd
3.21E-06,11,115387449,3042,-0.3015,0.06462,ebi-a-GCST90001457,rs7101558,G,A,0.044,CD11c+ HLA DR++ monocyte %monocyte,TRUE,reported,igd
3.95E-06,14,31160823,3042,-0.447,0.0967,ebi-a-GCST90001457,rs76968110,A,G,0.0189,CD11c+ HLA DR++ monocyte %monocyte,TRUE,reported,igd
3.59E-06,17,45202758,3042,-0.1267,0.02729,ebi-a-GCST90001457,rs9897015,A,G,0.3922,CD11c+ HLA DR++ monocyte %monocyte,TRUE,reported,igd
1.75E-06,17,35215045,3042,-0.1798,0.03753,ebi-a-GCST90001457,rs76376209,T,C,0.1418,CD11c+ HLA DR++ monocyte %monocyte,TRUE,reported,igd
7.41E-06,20,5465449,3042,0.1304,0.02905,ebi-a-GCST90001457,rs6038180,C,T,0.2936,CD11c+ HLA DR++ monocyte %monocyte,TRUE,reported,igd
7.46E-06,20,45975692,3042,-0.4681,0.1043,ebi-a-GCST90001457,rs143643742,G,A,0.0168,CD11c+ HLA DR++ monocyte %monocyte,TRUE,reported,igd
2.15E-06,1,73622958,3387,0.8749,0.1843,ebi-a-GCST90001458,rs141320646,A,G,0.005,Myeloid DC AC,TRUE,reported,igd
2.75E-12,1,161410253,3387,-0.2265,0.03229,ebi-a-GCST90001458,rs115805162,T,C,0.2083,Myeloid DC AC,TRUE,reported,igd
2.29E-112,1,161526397,3387,0.6546,0.02797,ebi-a-GCST90001458,rs71632979,G,A,0.2449,Myeloid DC AC,TRUE,reported,igd
3.69E-07,1,161035780,3387,0.319,0.06262,ebi-a-GCST90001458,rs147678401,A,G,0.0437,Myeloid DC AC,TRUE,reported,igd
5.43E-09,1,160798209,3387,0.1529,0.02614,ebi-a-GCST90001458,rs569911,C,T,0.4349,Myeloid DC AC,TRUE,reported,igd
1.25E-06,2,40026310,3387,0.7935,0.1634,ebi-a-GCST90001458,rs142472859,C,T,0.0061,Myeloid DC AC,TRUE,reported,igd
3.18E-06,2,112435483,3387,-0.2007,0.04301,ebi-a-GCST90001458,rs17017403,C,T,0.0977,Myeloid DC AC,TRUE,reported,igd
2.27E-06,2,40472950,3387,0.5531,0.1168,ebi-a-GCST90001458,rs72794768,A,C,0.012,Myeloid DC AC,TRUE,reported,igd
6.54E-06,3,1981195,3387,-0.5608,0.1242,ebi-a-GCST90001458,rs115389169,T,C,0.0118,Myeloid DC AC,TRUE,reported,igd
7.97E-06,3,145530567,3387,-0.1157,0.02587,ebi-a-GCST90001458,rs4681269,G,A,0.4244,Myeloid DC AC,TRUE,reported,igd
6.98E-06,4,106927356,3387,-0.4793,0.1065,ebi-a-GCST90001458,rs17036497,T,C,0.0136,Myeloid DC AC,TRUE,reported,igd
5.91E-06,5,112543958,3387,0.574,0.1265,ebi-a-GCST90001458,rs79275634,A,G,0.0106,Myeloid DC AC,TRUE,reported,igd
6.25E-06,7,4372544,3387,-0.8214,0.1815,ebi-a-GCST90001458,rs76168011,G,C,0.0049,Myeloid DC AC,TRUE,reported,igd
1.81E-06,8,38806068,3387,0.1205,0.0252,ebi-a-GCST90001458,rs62504404,A,G,0.4846,Myeloid DC AC,TRUE,reported,igd
2.61E-06,8,73348626,3387,0.1297,0.02755,ebi-a-GCST90001458,rs16938204,T,C,0.2938,Myeloid DC AC,TRUE,reported,igd
5.29E-06,9,21870164,3387,-1.325,0.2906,ebi-a-GCST90001458,rs138949944,T,C,0.0018,Myeloid DC AC,TRUE,reported,igd
8.21E-06,9,88374754,3387,-0.1438,0.03219,ebi-a-GCST90001458,rs10746769,C,T,0.8078,Myeloid DC AC,TRUE,reported,igd
7.76E-06,10,30413417,3387,-0.1158,0.02585,ebi-a-GCST90001458,rs10763776,A,T,0.428,Myeloid DC AC,TRUE,reported,igd
9.55E-06,11,34866130,3387,0.3915,0.08829,ebi-a-GCST90001458,rs17711429,G,A,0.0214,Myeloid DC AC,TRUE,reported,igd
7.34E-06,13,32875763,3387,-0.1238,0.02757,ebi-a-GCST90001458,rs206131,T,C,0.3106,Myeloid DC AC,TRUE,reported,igd
9.85E-06,19,4079922,3387,0.1978,0.04469,ebi-a-GCST90001458,rs1664690,T,A,0.9117,Myeloid DC AC,TRUE,reported,igd
7.94E-06,19,45337918,3387,-1.922,0.4296,ebi-a-GCST90001458,rs147711004,A,G,9.00E-04,Myeloid DC AC,TRUE,reported,igd
3.17E-06,20,22780354,3387,-0.1264,0.02708,ebi-a-GCST90001458,rs6048352,G,A,0.6811,Myeloid DC AC,TRUE,reported,igd
3.64E-06,20,2470273,3387,0.9423,0.2032,ebi-a-GCST90001458,rs147431504,G,C,0.0038,Myeloid DC AC,TRUE,reported,igd
5.78E-07,1,160972255,3410,0.6438,0.1286,ebi-a-GCST90001459,rs143140559,T,C,0.0094,Myeloid DC %DC,TRUE,reported,igd
9.22E-07,1,161937774,3410,0.2526,0.05138,ebi-a-GCST90001459,rs71639910,A,G,0.0688,Myeloid DC %DC,TRUE,reported,igd
8.46E-99,1,161526397,3410,0.6258,0.0287,ebi-a-GCST90001459,rs71632979,G,A,0.2447,Myeloid DC %DC,TRUE,reported,igd
7.62E-11,1,161561151,3410,-0.2585,0.0396,ebi-a-GCST90001459,rs74341264,A,G,0.1218,Myeloid DC %DC,TRUE,reported,igd
3.48E-06,2,65193712,3410,-0.2154,0.04634,ebi-a-GCST90001459,rs66730637,T,C,0.0839,Myeloid DC %DC,TRUE,reported,igd
8.07E-06,2,40026310,3410,0.7369,0.1648,ebi-a-GCST90001459,rs142472859,C,T,0.006,Myeloid DC %DC,TRUE,reported,igd
2.15E-06,2,111876763,3410,-0.1227,0.02584,ebi-a-GCST90001459,rs7577824,A,G,0.4757,Myeloid DC %DC,TRUE,reported,igd
5.90E-06,2,211051993,3410,-0.2542,0.05602,ebi-a-GCST90001459,rs141267173,T,C,0.0531,Myeloid DC %DC,TRUE,reported,igd
5.00E-06,3,384169,3410,-0.1682,0.03678,ebi-a-GCST90001459,rs11715127,C,G,0.1276,Myeloid DC %DC,TRUE,reported,igd
7.27E-07,3,151963160,3410,0.2972,0.05987,ebi-a-GCST90001459,rs62272723,T,G,0.0501,Myeloid DC %DC,TRUE,reported,igd
2.93E-06,6,36323614,3410,0.3577,0.07639,ebi-a-GCST90001459,rs114586806,T,C,0.0292,Myeloid DC %DC,TRUE,reported,igd
9.16E-06,6,22056131,3410,0.1185,0.02668,ebi-a-GCST90001459,rs196051,G,A,0.3971,Myeloid DC %DC,TRUE,reported,igd
2.44E-06,7,14195723,3410,-0.6159,0.1305,ebi-a-GCST90001459,rs78726632,C,G,0.0097,Myeloid DC %DC,TRUE,reported,igd
9.42E-08,7,50307710,3410,0.1584,0.02961,ebi-a-GCST90001459,rs876036,C,T,0.2645,Myeloid DC %DC,TRUE,reported,igd
2.39E-06,8,17810983,3410,-0.3324,0.07035,ebi-a-GCST90001459,rs4921823,T,C,0.0362,Myeloid DC %DC,TRUE,reported,igd
9.67E-07,8,130647985,3410,-0.1378,0.02808,ebi-a-GCST90001459,rs34547718,G,T,0.2875,Myeloid DC %DC,TRUE,reported,igd
5.09E-06,8,71747316,3410,1.198,0.2622,ebi-a-GCST90001459,rs17767335,C,T,0.0023,Myeloid DC %DC,TRUE,reported,igd
8.53E-06,9,135295345,3410,-0.2037,0.04568,ebi-a-GCST90001459,rs1571857,T,C,0.0855,Myeloid DC %DC,TRUE,reported,igd
4.40E-06,9,31374800,3410,-0.3648,0.07932,ebi-a-GCST90001459,rs145330472,A,G,0.0265,Myeloid DC %DC,TRUE,reported,igd
4.35E-06,9,110467582,3410,0.1193,0.02592,ebi-a-GCST90001459,rs1330145,G,T,0.5802,Myeloid DC %DC,TRUE,reported,igd
1.03E-06,10,122700529,3410,0.1266,0.02587,ebi-a-GCST90001459,rs4752481,T,G,0.4535,Myeloid DC %DC,TRUE,reported,igd
5.31E-06,12,108726677,3410,-0.1364,0.02991,ebi-a-GCST90001459,rs10735429,G,A,0.7411,Myeloid DC %DC,TRUE,reported,igd
6.22E-06,13,44765322,3410,0.2116,0.04675,ebi-a-GCST90001459,rs73180904,T,C,0.0842,Myeloid DC %DC,TRUE,reported,igd
5.63E-06,16,111247,3410,-0.223,0.04904,ebi-a-GCST90001459,rs79691782,T,C,0.0783,Myeloid DC %DC,TRUE,reported,igd
7.71E-06,17,12078483,3410,0.5111,0.1141,ebi-a-GCST90001459,rs79631949,T,C,0.0136,Myeloid DC %DC,TRUE,reported,igd
6.58E-06,19,58148090,3410,-0.2695,0.05971,ebi-a-GCST90001459,rs73064521,T,A,0.0466,Myeloid DC %DC,TRUE,reported,igd
4.44E-06,20,15407093,3410,-0.5066,0.1102,ebi-a-GCST90001459,rs6079813,A,G,0.0136,Myeloid DC %DC,TRUE,reported,igd
3.35E-06,22,27665142,3410,-0.1675,0.03597,ebi-a-GCST90001459,rs12628370,T,C,0.1474,Myeloid DC %DC,TRUE,reported,igd
8.41E-06,2,1970675,3374,-0.1841,0.04126,ebi-a-GCST90001460,rs6751072,T,C,0.0957,Plasmacytoid DC AC,TRUE,reported,igd
1.24E-06,2,111927379,3374,0.1169,0.02406,ebi-a-GCST90001460,rs6708784,G,A,0.4784,Plasmacytoid DC AC,TRUE,reported,igd
5.57E-07,2,85696551,3374,0.1321,0.02633,ebi-a-GCST90001460,rs12616455,A,G,0.7121,Plasmacytoid DC AC,TRUE,reported,igd
6.51E-06,2,221584311,3374,-0.6432,0.1424,ebi-a-GCST90001460,rs7560153,G,T,0.0071,Plasmacytoid DC AC,TRUE,reported,igd
1.59E-06,2,178694935,3374,-0.7983,0.166,ebi-a-GCST90001460,rs115638174,T,C,0.0052,Plasmacytoid DC AC,TRUE,reported,igd
2.12E-13,2,136580287,3374,0.1937,0.02628,ebi-a-GCST90001460,rs2164210,C,T,0.3244,Plasmacytoid DC AC,TRUE,reported,igd
6.78E-06,3,19131454,3374,-1.742,0.3865,ebi-a-GCST90001460,rs192992420,T,C,0.0012,Plasmacytoid DC AC,TRUE,reported,igd
1.79E-06,3,104696995,3374,0.2251,0.04706,ebi-a-GCST90001460,rs77908862,C,T,0.071,Plasmacytoid DC AC,TRUE,reported,igd
1.05E-06,5,176855627,3374,0.1163,0.02379,ebi-a-GCST90001460,rs2545798,A,T,0.4813,Plasmacytoid DC AC,TRUE,reported,igd
1.25E-07,5,36514924,3374,0.5481,0.1034,ebi-a-GCST90001460,rs62354582,T,C,0.0133,Plasmacytoid DC AC,TRUE,reported,igd
4.17E-06,6,67895544,3374,-1.824,0.3956,ebi-a-GCST90001460,rs144152085,G,C,9.00E-04,Plasmacytoid DC AC,TRUE,reported,igd
5.69E-06,7,21574985,3374,-0.2167,0.04768,ebi-a-GCST90001460,rs73064418,C,T,0.0702,Plasmacytoid DC AC,TRUE,reported,igd
4.42E-06,7,11535712,3374,-0.3111,0.06766,ebi-a-GCST90001460,rs186765793,T,C,0.0325,Plasmacytoid DC AC,TRUE,reported,igd
9.51E-13,7,50308811,3374,-0.1971,0.02752,ebi-a-GCST90001460,rs876039,C,G,0.2619,Plasmacytoid DC AC,TRUE,reported,igd
1.32E-06,8,34472241,3374,2.012,0.4152,ebi-a-GCST90001460,rs117039412,A,T,7.00E-04,Plasmacytoid DC AC,TRUE,reported,igd
3.14E-06,8,131805603,3374,0.1139,0.02439,ebi-a-GCST90001460,rs11776881,C,A,0.4092,Plasmacytoid DC AC,TRUE,reported,igd
2.82E-06,10,99691593,3374,-0.1453,0.03097,ebi-a-GCST90001460,rs2862050,T,C,0.818,Plasmacytoid DC AC,TRUE,reported,igd
8.93E-06,10,95364033,3374,-0.4462,0.1003,ebi-a-GCST90001460,rs17108993,G,C,0.0141,Plasmacytoid DC AC,TRUE,reported,igd
3.81E-06,11,80180769,3374,1.044,0.2255,ebi-a-GCST90001460,rs55901425,C,T,0.0028,Plasmacytoid DC AC,TRUE,reported,igd
5.87E-06,12,101344076,3374,1.338,0.2948,ebi-a-GCST90001460,rs117839924,C,T,0.0015,Plasmacytoid DC AC,TRUE,reported,igd
5.74E-06,12,53745426,3374,0.3807,0.0838,ebi-a-GCST90001460,rs117112573,C,G,0.0202,Plasmacytoid DC AC,TRUE,reported,igd
2.54E-06,13,101828654,3374,0.4301,0.09125,ebi-a-GCST90001460,rs17582557,C,T,0.0169,Plasmacytoid DC AC,TRUE,reported,igd
7.32E-06,14,100464091,3374,-0.2103,0.04684,ebi-a-GCST90001460,rs76924856,G,T,0.0637,Plasmacytoid DC AC,TRUE,reported,igd
1.42E-06,14,62358847,3374,0.1614,0.03341,ebi-a-GCST90001460,rs217667,T,C,0.1457,Plasmacytoid DC AC,TRUE,reported,igd
5.55E-06,15,43005653,3374,0.3131,0.06882,ebi-a-GCST90001460,rs138423727,C,T,0.0313,Plasmacytoid DC AC,TRUE,reported,igd
5.85E-06,16,3995624,3374,-0.7037,0.155,ebi-a-GCST90001460,rs142129101,C,A,0.0056,Plasmacytoid DC AC,TRUE,reported,igd
6.69E-06,16,83921634,3374,0.3127,0.06932,ebi-a-GCST90001460,rs147983983,G,T,0.0319,Plasmacytoid DC AC,TRUE,reported,igd
8.07E-06,17,70427321,3374,0.152,0.034,ebi-a-GCST90001460,rs16977238,A,G,0.1432,Plasmacytoid DC AC,TRUE,reported,igd
2.81E-07,17,10991039,3374,-1.205,0.2342,ebi-a-GCST90001460,rs16944211,T,C,0.0027,Plasmacytoid DC AC,TRUE,reported,igd
7.07E-06,17,35059123,3374,-1.178,0.2619,ebi-a-GCST90001460,rs117990934,C,G,0.0019,Plasmacytoid DC AC,TRUE,reported,igd
2.73E-06,18,51412543,3374,0.1138,0.02422,ebi-a-GCST90001460,rs10853636,G,A,0.4413,Plasmacytoid DC AC,TRUE,reported,igd
1.28E-07,1,160940671,3374,0.6722,0.127,ebi-a-GCST90001461,rs191217950,A,G,0.0096,DC AC,TRUE,reported,igd
3.09E-06,1,160145298,3374,0.1199,0.02567,ebi-a-GCST90001461,rs911228,A,G,0.5697,DC AC,TRUE,reported,igd
1.20E-89,1,161515326,3374,0.5889,0.02846,ebi-a-GCST90001461,rs55971447,T,C,0.2358,DC AC,TRUE,reported,igd
9.74E-10,1,161058351,3374,0.3483,0.05681,ebi-a-GCST90001461,rs75072970,C,T,0.0532,DC AC,TRUE,reported,igd
8.00E-06,1,120123990,3374,0.1591,0.03557,ebi-a-GCST90001461,rs12144062,T,C,0.1464,DC AC,TRUE,reported,igd
5.88E-06,1,162920561,3374,0.1983,0.04369,ebi-a-GCST90001461,rs17438107,T,A,0.0917,DC AC,TRUE,reported,igd
5.77E-06,2,136557319,3374,0.1262,0.02779,ebi-a-GCST90001461,rs2322660,T,C,0.3254,DC AC,TRUE,reported,igd
4.68E-06,2,112435483,3374,-0.195,0.04252,ebi-a-GCST90001461,rs17017403,C,T,0.098,DC AC,TRUE,reported,igd
4.08E-06,2,47496463,3374,0.1158,0.0251,ebi-a-GCST90001461,rs7355664,C,G,0.4502,DC AC,TRUE,reported,igd
5.74E-06,3,31185662,3374,0.1846,0.04063,ebi-a-GCST90001461,rs6782857,A,G,0.1101,DC AC,TRUE,reported,igd
3.84E-06,3,41531792,3374,-0.3782,0.08174,ebi-a-GCST90001461,rs115751481,A,T,0.0258,DC AC,TRUE,reported,igd
3.75E-06,5,30878060,3374,0.3124,0.06744,ebi-a-GCST90001461,rs11748731,T,C,0.0362,DC AC,TRUE,reported,igd
1.98E-06,5,112543958,3374,0.5945,0.1248,ebi-a-GCST90001461,rs79275634,A,G,0.0107,DC AC,TRUE,reported,igd
4.61E-06,6,3870889,3374,0.1328,0.02893,ebi-a-GCST90001461,rs2490034,A,G,0.7432,DC AC,TRUE,reported,igd
9.74E-06,7,4372544,3374,-0.7956,0.1796,ebi-a-GCST90001461,rs76168011,G,C,0.0049,DC AC,TRUE,reported,igd
5.95E-06,7,46017435,3374,-0.3287,0.07248,ebi-a-GCST90001461,rs35802809,T,G,0.0313,DC AC,TRUE,reported,igd
2.45E-06,8,73320315,3374,0.1282,0.02716,ebi-a-GCST90001461,rs28854187,A,G,0.2964,DC AC,TRUE,reported,igd
5.48E-07,8,38806068,3374,0.125,0.02491,ebi-a-GCST90001461,rs62504404,A,G,0.4843,DC AC,TRUE,reported,igd
4.40E-06,9,88411604,3374,0.1545,0.0336,ebi-a-GCST90001461,rs138192280,T,C,0.1679,DC AC,TRUE,reported,igd
1.89E-06,12,133840072,3374,-0.1534,0.03214,ebi-a-GCST90001461,rs142917473,C,G,0.3072,DC AC,TRUE,reported,igd
9.58E-06,13,32877696,3374,-0.1209,0.02728,ebi-a-GCST90001461,rs9590896,A,G,0.3103,DC AC,TRUE,reported,igd
3.43E-06,17,35251042,3374,-0.252,0.05419,ebi-a-GCST90001461,rs115102594,G,C,0.0603,DC AC,TRUE,reported,igd
2.78E-06,20,2470273,3374,0.9392,0.2001,ebi-a-GCST90001461,rs147431504,G,C,0.0039,DC AC,TRUE,reported,igd
1.18E-20,1,161561151,3387,-0.3652,0.03894,ebi-a-GCST90001462,rs74341264,A,G,0.1219,CD62L- DC AC,TRUE,reported,igd
8.28E-09,1,160972255,3387,0.7418,0.1284,ebi-a-GCST90001462,rs143140559,T,C,0.0094,CD62L- DC AC,TRUE,reported,igd
1.40E-150,1,161526397,3387,0.7524,0.02735,ebi-a-GCST90001462,rs71632979,G,A,0.2449,CD62L- DC AC,TRUE,reported,igd
1.83E-07,1,161035780,3387,0.3283,0.06281,ebi-a-GCST90001462,rs147678401,A,G,0.0437,CD62L- DC AC,TRUE,reported,igd
2.05E-12,1,161937774,3387,0.3586,0.05081,ebi-a-GCST90001462,rs71639910,A,G,0.0686,CD62L- DC AC,TRUE,reported,igd
3.38E-06,1,162920561,3387,0.2057,0.04421,ebi-a-GCST90001462,rs17438107,T,A,0.0921,CD62L- DC AC,TRUE,reported,igd
3.39E-06,2,155187137,3387,-1.139,0.2448,ebi-a-GCST90001462,rs75055130,C,G,0.0024,CD62L- DC AC,TRUE,reported,igd
8.68E-06,3,163257483,3387,0.1447,0.03248,ebi-a-GCST90001462,rs9855547,G,T,0.8091,CD62L- DC AC,TRUE,reported,igd
2.24E-06,4,90807488,3387,-4.152,0.8762,ebi-a-GCST90001462,rs35740507,C,T,1.00E-04,CD62L- DC AC,TRUE,reported,igd
5.12E-06,8,141396189,3387,-1.176,0.2575,ebi-a-GCST90001462,rs139894456,A,C,0.0025,CD62L- DC AC,TRUE,reported,igd
9.91E-06,9,1642516,3387,0.2383,0.05385,ebi-a-GCST90001462,rs771894,A,G,0.0602,CD62L- DC AC,TRUE,reported,igd
1.09E-06,11,19877912,3387,0.2767,0.05667,ebi-a-GCST90001462,rs116910026,T,C,0.0512,CD62L- DC AC,TRUE,reported,igd
1.94E-06,11,5480718,3387,-0.36,0.0755,ebi-a-GCST90001462,rs149812305,C,T,0.0272,CD62L- DC AC,TRUE,reported,igd
1.87E-06,12,127036033,3387,0.1337,0.02799,ebi-a-GCST90001462,rs73231298,A,G,0.287,CD62L- DC AC,TRUE,reported,igd
3.04E-06,15,81119490,3387,0.128,0.02738,ebi-a-GCST90001462,rs35519924,A,G,0.3276,CD62L- DC AC,TRUE,reported,igd
6.98E-06,15,57324322,3387,-2.086,0.4634,ebi-a-GCST90001462,rs151030554,A,C,9.00E-04,CD62L- DC AC,TRUE,reported,igd
9.94E-06,16,74973365,3387,0.3107,0.07021,ebi-a-GCST90001462,rs139058442,A,G,0.0353,CD62L- DC AC,TRUE,reported,igd
7.70E-06,18,10175131,3387,-0.2246,0.05013,ebi-a-GCST90001462,rs112701148,T,G,0.0697,CD62L- DC AC,TRUE,reported,igd
7.55E-06,20,22780354,3387,-0.1219,0.02717,ebi-a-GCST90001462,rs6048352,G,A,0.6811,CD62L- DC AC,TRUE,reported,igd
2.34E-06,1,105108278,3410,-0.1257,0.02658,ebi-a-GCST90001463,rs1515318,A,G,0.435,CD62L- DC %DC,TRUE,reported,igd
5.15E-07,1,160972255,3410,0.6557,0.1304,ebi-a-GCST90001463,rs143140559,T,C,0.0094,CD62L- DC %DC,TRUE,reported,igd
1.43E-21,1,161561151,3410,-0.3829,0.03987,ebi-a-GCST90001463,rs74341264,A,G,0.1218,CD62L- DC %DC,TRUE,reported,igd
3.97E-08,1,160353789,3410,0.4142,0.07525,ebi-a-GCST90001463,rs143032729,G,A,0.0326,CD62L- DC %DC,TRUE,reported,igd
2.54E-08,1,115108914,3410,-0.2072,0.03711,ebi-a-GCST90001463,rs6537835,A,G,0.8488,CD62L- DC %DC,TRUE,reported,igd
5.64E-06,1,62527805,3410,0.2373,0.05218,ebi-a-GCST90001463,rs79979402,G,A,0.0679,CD62L- DC %DC,TRUE,reported,igd
3.25E-06,1,77072414,3410,-0.137,0.02939,ebi-a-GCST90001463,rs341029,A,G,0.7375,CD62L- DC %DC,TRUE,reported,igd
2.11E-144,1,161520931,3410,0.7548,0.02809,ebi-a-GCST90001463,rs56199187,T,C,0.2441,CD62L- DC %DC,TRUE,reported,igd
6.81E-06,3,155938532,3410,-0.3312,0.07348,ebi-a-GCST90001463,rs4680245,A,G,0.0334,CD62L- DC %DC,TRUE,reported,igd
5.73E-06,3,67260176,3410,-0.855,0.1882,ebi-a-GCST90001463,rs112985320,T,C,0.0059,CD62L- DC %DC,TRUE,reported,igd
3.32E-07,4,43118540,3410,0.1381,0.027,ebi-a-GCST90001463,rs62300075,C,A,0.3707,CD62L- DC %DC,TRUE,reported,igd
2.68E-06,5,179543345,3410,-0.9935,0.2113,ebi-a-GCST90001463,rs116473196,T,C,0.0031,CD62L- DC %DC,TRUE,reported,igd
3.50E-06,6,81660130,3410,1.355,0.2917,ebi-a-GCST90001463,rs75220521,G,T,0.0023,CD62L- DC %DC,TRUE,reported,igd
7.60E-06,6,8259337,3410,-1.697,0.3784,ebi-a-GCST90001463,rs11754319,T,G,0.0012,CD62L- DC %DC,TRUE,reported,igd
7.06E-06,6,148373443,3410,-1.039,0.231,ebi-a-GCST90001463,rs78548019,T,C,0.0031,CD62L- DC %DC,TRUE,reported,igd
4.41E-06,9,1621830,3410,0.2232,0.04854,ebi-a-GCST90001463,rs702185,G,A,0.0783,CD62L- DC %DC,TRUE,reported,igd
8.35E-06,11,19889219,3410,0.2575,0.05769,ebi-a-GCST90001463,rs138315340,T,A,0.0516,CD62L- DC %DC,TRUE,reported,igd
7.61E-06,11,6479487,3410,0.4062,0.09061,ebi-a-GCST90001463,rs41275192,C,T,0.021,CD62L- DC %DC,TRUE,reported,igd
2.88E-06,11,5480718,3410,-0.3592,0.07663,ebi-a-GCST90001463,rs149812305,C,T,0.0271,CD62L- DC %DC,TRUE,reported,igd
6.40E-06,14,73286458,3410,0.1217,0.02693,ebi-a-GCST90001463,rs2332920,G,A,0.3752,CD62L- DC %DC,TRUE,reported,igd
4.35E-06,15,68361528,3410,0.1266,0.02752,ebi-a-GCST90001463,rs7163051,A,G,0.3702,CD62L- DC %DC,TRUE,reported,igd
3.95E-06,16,65149970,3410,-1.426,0.3084,ebi-a-GCST90001463,rs148188224,G,C,0.0019,CD62L- DC %DC,TRUE,reported,igd
3.13E-06,16,11907102,3410,0.1625,0.0348,ebi-a-GCST90001463,rs2024391,T,C,0.1736,CD62L- DC %DC,TRUE,reported,igd
8.77E-06,22,48474288,3410,-0.1368,0.03073,ebi-a-GCST90001463,rs5767014,C,T,0.7776,CD62L- DC %DC,TRUE,reported,igd
2.92E-06,1,162752670,3387,0.2153,0.04595,ebi-a-GCST90001464,rs72711599,A,G,0.0884,CD86+ myeloid DC AC,TRUE,reported,igd
2.45E-06,1,120115384,3387,0.1639,0.03471,ebi-a-GCST90001464,rs12134798,T,C,0.1673,CD86+ myeloid DC AC,TRUE,reported,igd
1.30E-06,1,161035780,3387,0.3116,0.06427,ebi-a-GCST90001464,rs147678401,A,G,0.0437,CD86+ myeloid DC AC,TRUE,reported,igd
2.28E-06,1,163958750,3387,-0.5561,0.1174,ebi-a-GCST90001464,rs139939515,T,C,0.0124,CD86+ myeloid DC AC,TRUE,reported,igd
2.25E-12,1,161937774,3387,0.3667,0.05205,ebi-a-GCST90001464,rs71639910,A,G,0.0686,CD86+ myeloid DC AC,TRUE,reported,igd
2.09E-06,1,157964856,3387,0.1405,0.02956,ebi-a-GCST90001464,rs6656063,T,C,0.2499,CD86+ myeloid DC AC,TRUE,reported,igd
9.71E-166,1,161526397,3387,0.8088,0.02785,ebi-a-GCST90001464,rs71632979,G,A,0.2449,CD86+ myeloid DC AC,TRUE,reported,igd
2.51E-06,1,163485197,3387,-0.6058,0.1285,ebi-a-GCST90001464,rs113995133,A,G,0.0103,CD86+ myeloid DC AC,TRUE,reported,igd
6.16E-06,1,181020181,3387,-0.3862,0.08529,ebi-a-GCST90001464,rs3789359,C,T,0.023,CD86+ myeloid DC AC,TRUE,reported,igd
1.25E-18,1,161561151,3387,-0.355,0.04006,ebi-a-GCST90001464,rs74341264,A,G,0.1219,CD86+ myeloid DC AC,TRUE,reported,igd
1.55E-08,1,160972255,3387,0.7391,0.1304,ebi-a-GCST90001464,rs143140559,T,C,0.0094,CD86+ myeloid DC AC,TRUE,reported,igd
2.50E-06,3,1827937,3387,-0.3927,0.08325,ebi-a-GCST90001464,rs115849513,T,A,0.0245,CD86+ myeloid DC AC,TRUE,reported,igd
7.18E-06,4,76221611,3387,-0.1444,0.03211,ebi-a-GCST90001464,rs112966518,G,T,0.2149,CD86+ myeloid DC AC,TRUE,reported,igd
1.45E-06,6,73397623,3387,-0.6969,0.1444,ebi-a-GCST90001464,rs112186537,T,C,0.0075,CD86+ myeloid DC AC,TRUE,reported,igd
8.53E-06,8,116153312,3387,-0.1177,0.0264,ebi-a-GCST90001464,rs923967,A,T,0.4074,CD86+ myeloid DC AC,TRUE,reported,igd
5.94E-06,8,73348626,3387,0.1278,0.02818,ebi-a-GCST90001464,rs16938204,T,C,0.2938,CD86+ myeloid DC AC,TRUE,reported,igd
6.53E-06,9,133737649,3387,-0.2492,0.05518,ebi-a-GCST90001464,rs12005879,A,G,0.0576,CD86+ myeloid DC AC,TRUE,reported,igd
9.41E-06,13,100459317,3387,0.1673,0.03771,ebi-a-GCST90001464,rs9557311,A,G,0.1333,CD86+ myeloid DC AC,TRUE,reported,igd
7.24E-06,14,44042820,3387,-1.333,0.2966,ebi-a-GCST90001464,rs75700156,C,T,0.0021,CD86+ myeloid DC AC,TRUE,reported,igd
4.53E-06,14,51937110,3387,-0.7215,0.1571,ebi-a-GCST90001464,rs185312213,G,T,0.0066,CD86+ myeloid DC AC,TRUE,reported,igd
2.48E-06,15,25969797,3387,-2.409,0.5106,ebi-a-GCST90001464,rs140205436,T,C,6.00E-04,CD86+ myeloid DC AC,TRUE,reported,igd
2.26E-06,16,57725145,3387,-0.2163,0.04565,ebi-a-GCST90001464,rs79497887,G,C,0.0865,CD86+ myeloid DC AC,TRUE,reported,igd
5.47E-06,17,77253136,3387,-0.3544,0.07783,ebi-a-GCST90001464,rs72846852,T,C,0.0282,CD86+ myeloid DC AC,TRUE,reported,igd
2.80E-07,1,160972255,3410,0.6732,0.1308,ebi-a-GCST90001465,rs143140559,T,C,0.0094,CD86+ myeloid DC %DC,TRUE,reported,igd
4.64E-06,1,157964856,3410,0.1357,0.02958,ebi-a-GCST90001465,rs6656063,T,C,0.2501,CD86+ myeloid DC %DC,TRUE,reported,igd
4.90E-12,1,161937774,3410,0.3612,0.0521,ebi-a-GCST90001465,rs71639910,A,G,0.0688,CD86+ myeloid DC %DC,TRUE,reported,igd
8.94E-06,1,181020181,3410,-0.3803,0.0855,ebi-a-GCST90001465,rs3789359,C,T,0.0229,CD86+ myeloid DC %DC,TRUE,reported,igd
2.34E-07,1,163485197,3410,-0.6667,0.1287,ebi-a-GCST90001465,rs113995133,A,G,0.0103,CD86+ myeloid DC %DC,TRUE,reported,igd
3.34E-18,1,161561151,3410,-0.3508,0.0401,ebi-a-GCST90001465,rs74341264,A,G,0.1218,CD86+ myeloid DC %DC,TRUE,reported,igd
1.30E-07,1,163958750,3410,-0.6222,0.1176,ebi-a-GCST90001465,rs139939515,T,C,0.0123,CD86+ myeloid DC %DC,TRUE,reported,igd
4.22E-165,1,161526397,3410,0.8089,0.02792,ebi-a-GCST90001465,rs71632979,G,A,0.2447,CD86+ myeloid DC %DC,TRUE,reported,igd
2.01E-06,1,82817239,3410,0.1227,0.02577,ebi-a-GCST90001465,rs950485,C,A,0.4919,CD86+ myeloid DC %DC,TRUE,reported,igd
1.95E-06,2,191451636,3410,-1.864,0.391,ebi-a-GCST90001465,rs114566711,T,A,9.00E-04,CD86+ myeloid DC %DC,TRUE,reported,igd
4.07E-06,4,78748977,3410,-0.1204,0.02608,ebi-a-GCST90001465,rs1996740,G,A,0.4776,CD86+ myeloid DC %DC,TRUE,reported,igd
4.63E-06,5,63081773,3410,-0.3741,0.08154,ebi-a-GCST90001465,rs143512471,A,G,0.026,CD86+ myeloid DC %DC,TRUE,reported,igd
9.64E-06,6,147461264,3410,0.2353,0.05309,ebi-a-GCST90001465,rs113404917,T,C,0.0633,CD86+ myeloid DC %DC,TRUE,reported,igd
4.68E-06,7,157588588,3410,-0.443,0.09659,ebi-a-GCST90001465,rs78169719,C,A,0.0177,CD86+ myeloid DC %DC,TRUE,reported,igd
7.10E-06,7,109678733,3410,1.672,0.3718,ebi-a-GCST90001465,rs144259606,C,A,0.001,CD86+ myeloid DC %DC,TRUE,reported,igd
5.26E-06,7,98162546,3410,-0.225,0.04933,ebi-a-GCST90001465,rs77148097,G,A,0.0767,CD86+ myeloid DC %DC,TRUE,reported,igd
3.08E-06,8,113032809,3410,-2.6,0.5564,ebi-a-GCST90001465,rs76522264,C,G,4.00E-04,CD86+ myeloid DC %DC,TRUE,reported,igd
1.12E-06,8,107693714,3410,-2.515,0.5157,ebi-a-GCST90001465,rs117690664,A,C,7.00E-04,CD86+ myeloid DC %DC,TRUE,reported,igd
5.19E-06,10,89944259,3410,-1.586,0.3474,ebi-a-GCST90001465,rs143555771,T,C,0.0015,CD86+ myeloid DC %DC,TRUE,reported,igd
1.67E-06,14,30170464,3410,0.5691,0.1186,ebi-a-GCST90001465,rs75358870,A,C,0.0128,CD86+ myeloid DC %DC,TRUE,reported,igd
9.34E-06,15,25969797,3410,-2.273,0.5121,ebi-a-GCST90001465,rs140205436,T,C,6.00E-04,CD86+ myeloid DC %DC,TRUE,reported,igd
3.13E-06,15,67606602,3410,-0.5139,0.11,ebi-a-GCST90001465,rs72745440,A,C,0.0141,CD86+ myeloid DC %DC,TRUE,reported,igd
6.31E-06,18,22455983,3410,0.2938,0.06497,ebi-a-GCST90001465,rs113345111,G,A,0.0428,CD86+ myeloid DC %DC,TRUE,reported,igd
6.10E-06,19,30509788,3410,0.2261,0.04991,ebi-a-GCST90001465,rs77768825,G,A,0.0755,CD86+ myeloid DC %DC,TRUE,reported,igd
2.87E-06,1,45173351,3374,-0.1223,0.02608,ebi-a-GCST90001466,rs56164117,C,T,0.3543,CD86+ plasmacytoid DC AC,TRUE,reported,igd
3.14E-06,2,1732855,3374,-0.117,0.02506,ebi-a-GCST90001466,rs1991164,C,T,0.5529,CD86+ plasmacytoid DC AC,TRUE,reported,igd
7.45E-07,3,121714019,3374,0.3946,0.07957,ebi-a-GCST90001466,rs13088702,C,T,0.0252,CD86+ plasmacytoid DC AC,TRUE,reported,igd
5.42E-06,5,148318809,3374,0.3098,0.06801,ebi-a-GCST90001466,rs78379738,G,T,0.0368,CD86+ plasmacytoid DC AC,TRUE,reported,igd
5.53E-06,7,67115438,3374,-0.1133,0.02489,ebi-a-GCST90001466,rs10248630,G,T,0.5221,CD86+ plasmacytoid DC AC,TRUE,reported,igd
2.17E-07,8,4465101,3374,-0.1473,0.02834,ebi-a-GCST90001466,rs2725015,G,A,0.266,CD86+ plasmacytoid DC AC,TRUE,reported,igd
4.44E-06,8,36308379,3374,-0.3011,0.06551,ebi-a-GCST90001466,rs79116372,T,A,0.0375,CD86+ plasmacytoid DC AC,TRUE,reported,igd
6.19E-06,8,18584959,3374,-1.091,0.2411,ebi-a-GCST90001466,rs140090913,A,G,0.0028,CD86+ plasmacytoid DC AC,TRUE,reported,igd
2.52E-06,9,77583476,3374,0.2575,0.05462,ebi-a-GCST90001466,rs139557155,G,A,0.0578,CD86+ plasmacytoid DC AC,TRUE,reported,igd
2.84E-07,10,90380589,3374,-0.2618,0.0509,ebi-a-GCST90001466,rs61852527,G,A,0.0649,CD86+ plasmacytoid DC AC,TRUE,reported,igd
4.67E-06,13,99428046,3374,0.1234,0.0269,ebi-a-GCST90001466,rs9513487,G,T,0.3251,CD86+ plasmacytoid DC AC,TRUE,reported,igd
3.17E-06,14,69634234,3374,0.7025,0.1505,ebi-a-GCST90001466,rs142245023,A,G,0.0067,CD86+ plasmacytoid DC AC,TRUE,reported,igd
1.53E-06,14,36478046,3374,0.2639,0.0548,ebi-a-GCST90001466,rs11852100,C,A,0.0587,CD86+ plasmacytoid DC AC,TRUE,reported,igd
1.19E-06,15,96560797,3374,0.9624,0.1978,ebi-a-GCST90001466,rs75070627,C,T,0.0037,CD86+ plasmacytoid DC AC,TRUE,reported,igd
4.77E-06,16,78055434,3374,-0.2713,0.05921,ebi-a-GCST90001466,rs114468547,G,A,0.0491,CD86+ plasmacytoid DC AC,TRUE,reported,igd
2.36E-06,16,13019834,3374,0.2729,0.05772,ebi-a-GCST90001466,rs118148569,T,C,0.0505,CD86+ plasmacytoid DC AC,TRUE,reported,igd
1.29E-06,17,33829583,3374,0.1603,0.03305,ebi-a-GCST90001466,rs112496823,C,A,0.1768,CD86+ plasmacytoid DC AC,TRUE,reported,igd
8.31E-06,18,66297295,3374,-0.4937,0.1106,ebi-a-GCST90001466,rs150206669,G,C,0.0123,CD86+ plasmacytoid DC AC,TRUE,reported,igd
8.45E-06,19,3313321,3374,-0.2171,0.04867,ebi-a-GCST90001466,rs313778,T,C,0.0702,CD86+ plasmacytoid DC AC,TRUE,reported,igd
5.90E-06,21,34628034,3374,0.3632,0.08004,ebi-a-GCST90001466,rs11701450,G,C,0.0252,CD86+ plasmacytoid DC AC,TRUE,reported,igd
1.98E-20,1,161507448,3410,-0.2739,0.02938,ebi-a-GCST90001467,rs3845548,T,C,0.2345,CD86+ plasmacytoid DC %DC,TRUE,reported,igd
9.19E-06,1,34413398,3410,0.1173,0.0264,ebi-a-GCST90001467,rs513617,T,C,0.3594,CD86+ plasmacytoid DC %DC,TRUE,reported,igd
6.63E-07,1,247577856,3410,-0.1537,0.03086,ebi-a-GCST90001467,rs11811863,T,C,0.2186,CD86+ plasmacytoid DC %DC,TRUE,reported,igd
9.94E-06,1,99738054,3410,-1.201,0.2713,ebi-a-GCST90001467,rs11166208,A,G,0.0021,CD86+ plasmacytoid DC %DC,TRUE,reported,igd
9.80E-07,2,15272805,3410,0.1318,0.02687,ebi-a-GCST90001467,rs10170363,T,C,0.2944,CD86+ plasmacytoid DC %DC,TRUE,reported,igd
1.77E-06,2,190942111,3410,-0.3759,0.07853,ebi-a-GCST90001467,rs66967216,A,G,0.0265,CD86+ plasmacytoid DC %DC,TRUE,reported,igd
3.85E-07,3,121838791,3410,0.1569,0.03084,ebi-a-GCST90001467,rs1915087,C,T,0.2025,CD86+ plasmacytoid DC %DC,TRUE,reported,igd
2.34E-06,5,148318809,3410,0.3227,0.06823,ebi-a-GCST90001467,rs78379738,G,T,0.0364,CD86+ plasmacytoid DC %DC,TRUE,reported,igd
3.81E-06,6,155772981,3410,-0.1504,0.03249,ebi-a-GCST90001467,rs6930632,T,C,0.1789,CD86+ plasmacytoid DC %DC,TRUE,reported,igd
1.69E-06,7,43492179,3410,-0.1275,0.02658,ebi-a-GCST90001467,rs6463191,A,G,0.3198,CD86+ plasmacytoid DC %DC,TRUE,reported,igd
7.20E-07,8,77883134,3410,-0.9025,0.1818,ebi-a-GCST90001467,rs116872766,C,G,0.0045,CD86+ plasmacytoid DC %DC,TRUE,reported,igd
1.36E-06,8,4474949,3410,-0.1321,0.02729,ebi-a-GCST90001467,rs55966096,C,T,0.3085,CD86+ plasmacytoid DC %DC,TRUE,reported,igd
2.17E-06,8,18584959,3410,-1.154,0.2432,ebi-a-GCST90001467,rs140090913,A,G,0.0028,CD86+ plasmacytoid DC %DC,TRUE,reported,igd
7.12E-06,9,8370207,3410,-0.186,0.04137,ebi-a-GCST90001467,rs55732541,C,T,0.1062,CD86+ plasmacytoid DC %DC,TRUE,reported,igd
3.93E-07,9,77583476,3410,0.277,0.05451,ebi-a-GCST90001467,rs139557155,G,A,0.0578,CD86+ plasmacytoid DC %DC,TRUE,reported,igd
6.55E-06,9,77145787,3410,0.2457,0.05442,ebi-a-GCST90001467,rs117919713,G,C,0.0588,CD86+ plasmacytoid DC %DC,TRUE,reported,igd
5.28E-06,10,30336672,3410,-0.4408,0.09664,ebi-a-GCST90001467,rs72810797,T,C,0.0172,CD86+ plasmacytoid DC %DC,TRUE,reported,igd
5.54E-08,10,90380589,3410,-0.2768,0.05083,ebi-a-GCST90001467,rs61852527,G,A,0.0648,CD86+ plasmacytoid DC %DC,TRUE,reported,igd
1.45E-06,11,63862612,3410,-0.2631,0.05451,ebi-a-GCST90001467,rs11231693,A,G,0.0554,CD86+ plasmacytoid DC %DC,TRUE,reported,igd
4.38E-06,12,18094072,3410,0.2649,0.0576,ebi-a-GCST90001467,rs12311260,G,C,0.0501,CD86+ plasmacytoid DC %DC,TRUE,reported,igd
1.07E-06,13,99428046,3410,0.131,0.0268,ebi-a-GCST90001467,rs9513487,G,T,0.326,CD86+ plasmacytoid DC %DC,TRUE,reported,igd
9.75E-06,13,28137152,3410,-0.114,0.02574,ebi-a-GCST90001467,rs34692286,C,G,0.3865,CD86+ plasmacytoid DC %DC,TRUE,reported,igd
8.61E-06,14,36478046,3410,0.2436,0.05467,ebi-a-GCST90001467,rs11852100,C,A,0.0587,CD86+ plasmacytoid DC %DC,TRUE,reported,igd
1.73E-06,15,96560797,3410,0.9606,0.2005,ebi-a-GCST90001467,rs75070627,C,T,0.0037,CD86+ plasmacytoid DC %DC,TRUE,reported,igd
5.78E-06,15,35034619,3410,-0.1122,0.0247,ebi-a-GCST90001467,rs2955695,A,T,0.4499,CD86+ plasmacytoid DC %DC,TRUE,reported,igd
1.72E-06,17,33829583,3410,0.1585,0.03308,ebi-a-GCST90001467,rs112496823,C,A,0.1771,CD86+ plasmacytoid DC %DC,TRUE,reported,igd
3.18E-06,17,49908577,3410,-0.2097,0.04494,ebi-a-GCST90001467,rs71381356,C,T,0.0845,CD86+ plasmacytoid DC %DC,TRUE,reported,igd
8.45E-06,18,66297295,3410,-0.4931,0.1106,ebi-a-GCST90001467,rs150206669,G,C,0.0125,CD86+ plasmacytoid DC %DC,TRUE,reported,igd
8.85E-06,19,10622478,3410,-0.8171,0.1836,ebi-a-GCST90001467,rs62131897,C,G,0.0047,CD86+ plasmacytoid DC %DC,TRUE,reported,igd
3.67E-06,22,22202164,3410,0.1192,0.02572,ebi-a-GCST90001467,rs9607320,T,C,0.6037,CD86+ plasmacytoid DC %DC,TRUE,reported,igd
5.49E-24,1,161561151,3387,-0.4066,0.03995,ebi-a-GCST90001468,rs74341264,A,G,0.1219,CD62L- myeloid DC AC,TRUE,reported,igd
9.84E-166,1,161526397,3387,0.8094,0.02787,ebi-a-GCST90001468,rs71632979,G,A,0.2449,CD62L- myeloid DC AC,TRUE,reported,igd
1.84E-06,1,162920561,3387,0.2161,0.04523,ebi-a-GCST90001468,rs17438107,T,A,0.0921,CD62L- myeloid DC AC,TRUE,reported,igd
3.34E-10,1,160972255,3387,0.8211,0.1303,ebi-a-GCST90001468,rs143140559,T,C,0.0094,CD62L- myeloid DC AC,TRUE,reported,igd
1.66E-14,1,161937774,3387,0.401,0.05202,ebi-a-GCST90001468,rs71639910,A,G,0.0686,CD62L- myeloid DC AC,TRUE,reported,igd
2.86E-07,1,161035780,3387,0.3306,0.06429,ebi-a-GCST90001468,rs147678401,A,G,0.0437,CD62L- myeloid DC AC,TRUE,reported,igd
9.83E-06,2,4613050,3387,-0.2364,0.05339,ebi-a-GCST90001468,rs10779896,T,A,0.0633,CD62L- myeloid DC AC,TRUE,reported,igd
1.77E-06,3,179194521,3387,-0.1908,0.03986,ebi-a-GCST90001468,rs73172229,T,C,0.1233,CD62L- myeloid DC AC,TRUE,reported,igd
1.62E-06,4,43123482,3387,0.1304,0.02714,ebi-a-GCST90001468,rs13148506,T,C,0.3691,CD62L- myeloid DC AC,TRUE,reported,igd
5.39E-07,11,19877912,3387,0.2902,0.05778,ebi-a-GCST90001468,rs116910026,T,C,0.0512,CD62L- myeloid DC AC,TRUE,reported,igd
2.29E-06,12,127036550,3387,0.1346,0.02844,ebi-a-GCST90001468,rs4997747,C,T,0.2917,CD62L- myeloid DC AC,TRUE,reported,igd
7.12E-06,12,48157703,3387,-0.314,0.06982,ebi-a-GCST90001468,rs11830537,T,C,0.0371,CD62L- myeloid DC AC,TRUE,reported,igd
9.04E-06,13,48733325,3387,-0.6001,0.135,ebi-a-GCST90001468,rs17071426,T,C,0.0084,CD62L- myeloid DC AC,TRUE,reported,igd
5.04E-06,15,81119490,3387,0.1281,0.02803,ebi-a-GCST90001468,rs35519924,A,G,0.3276,CD62L- myeloid DC AC,TRUE,reported,igd
7.06E-06,18,10175131,3387,-0.2301,0.05114,ebi-a-GCST90001468,rs112701148,T,G,0.0697,CD62L- myeloid DC AC,TRUE,reported,igd
8.04E-06,19,3045627,3387,0.1694,0.03788,ebi-a-GCST90001468,rs112501424,T,C,0.1305,CD62L- myeloid DC AC,TRUE,reported,igd
6.08E-06,22,48474288,3387,-0.1397,0.03083,ebi-a-GCST90001468,rs5767014,C,T,0.7772,CD62L- myeloid DC AC,TRUE,reported,igd
6.56E-06,1,115108914,3410,-0.1661,0.0368,ebi-a-GCST90001469,rs6537835,A,G,0.8488,CD62L- myeloid DC %DC,TRUE,reported,igd
5.29E-27,1,161561151,3410,-0.4263,0.03928,ebi-a-GCST90001469,rs74341264,A,G,0.1218,CD62L- myeloid DC %DC,TRUE,reported,igd
1.48E-06,1,161035780,3410,0.3059,0.06344,ebi-a-GCST90001469,rs147678401,A,G,0.0437,CD62L- myeloid DC %DC,TRUE,reported,igd
7.51E-07,1,192566347,3410,0.2273,0.04585,ebi-a-GCST90001469,rs34558449,C,G,0.0846,CD62L- myeloid DC %DC,TRUE,reported,igd
1.01E-09,1,160972255,3410,0.7929,0.1294,ebi-a-GCST90001469,rs143140559,T,C,0.0094,CD62L- myeloid DC %DC,TRUE,reported,igd
8.32E-06,1,162920561,3410,0.1995,0.04469,ebi-a-GCST90001469,rs17438107,T,A,0.0919,CD62L- myeloid DC %DC,TRUE,reported,igd
8.53E-178,1,161526397,3410,0.8232,0.02725,ebi-a-GCST90001469,rs71632979,G,A,0.2447,CD62L- myeloid DC %DC,TRUE,reported,igd
5.86E-16,1,161937774,3410,0.4169,0.05126,ebi-a-GCST90001469,rs71639910,A,G,0.0688,CD62L- myeloid DC %DC,TRUE,reported,igd
4.04E-06,2,4613050,3410,-0.2427,0.05258,ebi-a-GCST90001469,rs10779896,T,A,0.0632,CD62L- myeloid DC %DC,TRUE,reported,igd
8.18E-06,3,55606125,3410,-1.817,0.4068,ebi-a-GCST90001469,rs143586943,A,G,0.001,CD62L- myeloid DC %DC,TRUE,reported,igd
2.84E-06,3,189220585,3410,-1.124,0.2398,ebi-a-GCST90001469,rs16864449,G,A,0.0026,CD62L- myeloid DC %DC,TRUE,reported,igd
3.94E-06,3,45440721,3410,0.1393,0.03014,ebi-a-GCST90001469,rs17637703,G,A,0.2437,CD62L- myeloid DC %DC,TRUE,reported,igd
2.73E-06,4,3387723,3410,-1.019,0.2169,ebi-a-GCST90001469,rs530300575,G,A,0.0038,CD62L- myeloid DC %DC,TRUE,reported,igd
2.52E-07,4,43118540,3410,0.1382,0.02676,ebi-a-GCST90001469,rs62300075,C,A,0.3707,CD62L- myeloid DC %DC,TRUE,reported,igd
3.68E-06,6,81660130,3410,1.34,0.289,ebi-a-GCST90001469,rs75220521,G,T,0.0023,CD62L- myeloid DC %DC,TRUE,reported,igd
9.14E-06,9,134645623,3410,0.2018,0.04542,ebi-a-GCST90001469,rs3012723,C,T,0.9157,CD62L- myeloid DC %DC,TRUE,reported,igd
9.20E-06,9,138681023,3410,-0.748,0.1684,ebi-a-GCST90001469,rs181905377,T,C,0.0056,CD62L- myeloid DC %DC,TRUE,reported,igd
8.41E-06,11,5480718,3410,-0.3397,0.07614,ebi-a-GCST90001469,rs149812305,C,T,0.0271,CD62L- myeloid DC %DC,TRUE,reported,igd
1.82E-06,11,19877912,3410,0.273,0.05712,ebi-a-GCST90001469,rs116910026,T,C,0.0512,CD62L- myeloid DC %DC,TRUE,reported,igd
8.52E-06,12,108719667,3410,-0.1337,0.02998,ebi-a-GCST90001469,rs7300606,C,T,0.7405,CD62L- myeloid DC %DC,TRUE,reported,igd
7.75E-06,13,95043651,3410,-0.1278,0.02853,ebi-a-GCST90001469,rs6492701,C,A,0.7111,CD62L- myeloid DC %DC,TRUE,reported,igd
9.51E-06,14,88587741,3410,0.2287,0.05156,ebi-a-GCST90001469,rs7148140,G,C,0.0682,CD62L- myeloid DC %DC,TRUE,reported,igd
7.45E-06,14,73029609,3410,-0.1776,0.03958,ebi-a-GCST90001469,rs17780615,T,C,0.1226,CD62L- myeloid DC %DC,TRUE,reported,igd
4.40E-06,15,67410088,3410,1.099,0.2389,ebi-a-GCST90001469,rs72743439,T,C,0.0031,CD62L- myeloid DC %DC,TRUE,reported,igd
7.40E-06,17,80291652,3410,0.4063,0.09051,ebi-a-GCST90001469,rs116473040,G,A,0.0198,CD62L- myeloid DC %DC,TRUE,reported,igd
6.95E-07,22,48474288,3410,-0.1514,0.03046,ebi-a-GCST90001469,rs5767014,C,T,0.7776,CD62L- myeloid DC %DC,TRUE,reported,igd
3.76E-06,1,36975893,3374,-0.1397,0.03017,ebi-a-GCST90001470,rs4462104,C,T,0.2011,CD62L- plasmacytoid DC AC,TRUE,reported,igd
6.89E-06,1,167814385,3374,-0.1861,0.04131,ebi-a-GCST90001470,rs12061996,G,A,0.0947,CD62L- plasmacytoid DC AC,TRUE,reported,igd
2.87E-06,2,182346146,3374,-0.129,0.02753,ebi-a-GCST90001470,rs17224524,C,T,0.2945,CD62L- plasmacytoid DC AC,TRUE,reported,igd
5.39E-08,2,51168498,3374,0.3356,0.06158,ebi-a-GCST90001470,rs116054627,A,G,0.0413,CD62L- plasmacytoid DC AC,TRUE,reported,igd
7.90E-06,3,77076673,3374,0.6561,0.1466,ebi-a-GCST90001470,rs75472065,C,A,0.007,CD62L- plasmacytoid DC AC,TRUE,reported,igd
5.43E-06,3,98972835,3374,0.111,0.02436,ebi-a-GCST90001470,rs4928176,A,G,0.525,CD62L- plasmacytoid DC AC,TRUE,reported,igd
1.38E-09,4,82502357,3374,-0.2628,0.04325,ebi-a-GCST90001470,rs191779135,G,A,0.0865,CD62L- plasmacytoid DC AC,TRUE,reported,igd
5.62E-28,4,84151427,3374,-0.2794,0.02525,ebi-a-GCST90001470,rs6535445,C,T,0.3435,CD62L- plasmacytoid DC AC,TRUE,reported,igd
5.45E-07,5,6455872,3374,-0.1252,0.02495,ebi-a-GCST90001470,rs1472757,C,T,0.6057,CD62L- plasmacytoid DC AC,TRUE,reported,igd
2.87E-06,5,52071311,3374,0.7317,0.1561,ebi-a-GCST90001470,rs1391986,T,G,0.0061,CD62L- plasmacytoid DC AC,TRUE,reported,igd
8.37E-06,6,566060,3374,-0.1362,0.03052,ebi-a-GCST90001470,rs9502274,T,A,0.2024,CD62L- plasmacytoid DC AC,TRUE,reported,igd
7.45E-06,6,22921471,3374,0.252,0.05616,ebi-a-GCST90001470,rs13201703,A,C,0.0508,CD62L- plasmacytoid DC AC,TRUE,reported,igd
5.98E-06,6,148286133,3374,-0.1501,0.03311,ebi-a-GCST90001470,rs9403901,A,G,0.1635,CD62L- plasmacytoid DC AC,TRUE,reported,igd
2.53E-06,7,115086436,3374,-0.1835,0.03892,ebi-a-GCST90001470,rs56374915,A,G,0.1119,CD62L- plasmacytoid DC AC,TRUE,reported,igd
8.88E-06,8,131993230,3374,0.3081,0.06925,ebi-a-GCST90001470,rs72716416,T,C,0.0325,CD62L- plasmacytoid DC AC,TRUE,reported,igd
1.60E-06,8,130658684,3374,0.2985,0.0621,ebi-a-GCST90001470,rs118054784,A,G,0.0422,CD62L- plasmacytoid DC AC,TRUE,reported,igd
3.19E-06,10,12240106,3374,0.5376,0.1152,ebi-a-GCST90001470,rs116894787,C,G,0.0111,CD62L- plasmacytoid DC AC,TRUE,reported,igd
2.44E-06,11,22793001,3374,0.1874,0.0397,ebi-a-GCST90001470,rs7114664,C,T,0.1046,CD62L- plasmacytoid DC AC,TRUE,reported,igd
1.40E-06,12,63530291,3374,0.1364,0.02822,ebi-a-GCST90001470,rs61936377,C,T,0.2503,CD62L- plasmacytoid DC AC,TRUE,reported,igd
2.15E-06,13,100542252,3374,1.17,0.2465,ebi-a-GCST90001470,rs16957038,A,G,0.0022,CD62L- plasmacytoid DC AC,TRUE,reported,igd
3.16E-06,14,83856849,3374,0.1127,0.02415,ebi-a-GCST90001470,rs170697,A,G,0.507,CD62L- plasmacytoid DC AC,TRUE,reported,igd
8.01E-06,17,76194489,3374,0.1321,0.02954,ebi-a-GCST90001470,rs9900969,T,G,0.2107,CD62L- plasmacytoid DC AC,TRUE,reported,igd
4.71E-06,18,55736723,3374,0.209,0.04558,ebi-a-GCST90001470,rs11659751,A,T,0.0772,CD62L- plasmacytoid DC AC,TRUE,reported,igd
5.63E-06,22,43446390,3374,0.8677,0.1908,ebi-a-GCST90001470,rs150918748,T,C,0.004,CD62L- plasmacytoid DC AC,TRUE,reported,igd
5.46E-06,1,36975893,3410,-0.1401,0.03077,ebi-a-GCST90001471,rs4462104,C,T,0.2009,CD62L- plasmacytoid DC %DC,TRUE,reported,igd
6.70E-25,1,161515326,3410,-0.3011,0.02899,ebi-a-GCST90001471,rs55971447,T,C,0.2352,CD62L- plasmacytoid DC %DC,TRUE,reported,igd
2.74E-06,2,51168498,3410,0.2959,0.063,ebi-a-GCST90001471,rs116054627,A,G,0.0411,CD62L- plasmacytoid DC %DC,TRUE,reported,igd
6.11E-06,2,236709624,3410,-0.3282,0.07246,ebi-a-GCST90001471,rs148594241,C,T,0.0324,CD62L- plasmacytoid DC %DC,TRUE,reported,igd
7.97E-06,3,78714454,3410,-0.2638,0.05899,ebi-a-GCST90001471,rs79976443,A,G,0.0462,CD62L- plasmacytoid DC %DC,TRUE,reported,igd
5.62E-06,3,77076673,3410,0.6724,0.1479,ebi-a-GCST90001471,rs75472065,C,A,0.0072,CD62L- plasmacytoid DC %DC,TRUE,reported,igd
3.31E-06,4,5407389,3410,0.1816,0.03899,ebi-a-GCST90001471,rs62297340,A,C,0.1132,CD62L- plasmacytoid DC %DC,TRUE,reported,igd
8.53E-06,4,84265416,3410,-0.2731,0.06127,ebi-a-GCST90001471,rs79659729,T,C,0.0456,CD62L- plasmacytoid DC %DC,TRUE,reported,igd
1.35E-31,4,84151427,3410,-0.3029,0.02564,ebi-a-GCST90001471,rs6535445,C,T,0.344,CD62L- plasmacytoid DC %DC,TRUE,reported,igd
1.72E-09,4,82502357,3410,-0.2664,0.04411,ebi-a-GCST90001471,rs191779135,G,A,0.0867,CD62L- plasmacytoid DC %DC,TRUE,reported,igd
5.07E-06,4,107554477,3410,1.06,0.232,ebi-a-GCST90001471,rs148863428,A,G,0.0029,CD62L- plasmacytoid DC %DC,TRUE,reported,igd
6.44E-06,5,66583829,3410,0.1261,0.02791,ebi-a-GCST90001471,rs1835019,T,C,0.7415,CD62L- plasmacytoid DC %DC,TRUE,reported,igd
6.77E-06,7,115086436,3410,-0.1787,0.03964,ebi-a-GCST90001471,rs56374915,A,G,0.1116,CD62L- plasmacytoid DC %DC,TRUE,reported,igd
9.15E-06,8,13705385,3410,-0.1115,0.0251,ebi-a-GCST90001471,rs62495198,T,A,0.4751,CD62L- plasmacytoid DC %DC,TRUE,reported,igd
8.29E-06,10,43792983,3410,0.7951,0.1781,ebi-a-GCST90001471,rs61859443,A,G,0.005,CD62L- plasmacytoid DC %DC,TRUE,reported,igd
1.42E-06,10,131367364,3410,1.182,0.2447,ebi-a-GCST90001471,rs146839224,A,G,0.0025,CD62L- plasmacytoid DC %DC,TRUE,reported,igd
3.13E-06,10,73619601,3410,0.1292,0.02767,ebi-a-GCST90001471,rs11000032,A,G,0.2843,CD62L- plasmacytoid DC %DC,TRUE,reported,igd
1.86E-06,16,27972325,3410,1.949,0.408,ebi-a-GCST90001471,rs182833362,A,G,9.00E-04,CD62L- plasmacytoid DC %DC,TRUE,reported,igd
9.80E-06,16,48914991,3410,0.1095,0.02473,ebi-a-GCST90001471,rs8044705,C,T,0.4141,CD62L- plasmacytoid DC %DC,TRUE,reported,igd
4.62E-06,20,20371744,3410,0.1206,0.02628,ebi-a-GCST90001471,rs3827963,G,A,0.3408,CD62L- plasmacytoid DC %DC,TRUE,reported,igd
1.10E-07,1,161035780,3387,0.3417,0.06421,ebi-a-GCST90001472,rs147678401,A,G,0.0437,CD62L- CD86+ myeloid DC AC,TRUE,reported,igd
3.72E-29,1,161561151,3387,-0.4509,0.03985,ebi-a-GCST90001472,rs74341264,A,G,0.1219,CD62L- CD86+ myeloid DC AC,TRUE,reported,igd
2.71E-06,1,2897093,3387,-0.1286,0.02736,ebi-a-GCST90001472,rs2788088,A,G,0.6884,CD62L- CD86+ myeloid DC AC,TRUE,reported,igd
3.96E-16,1,161937774,3387,0.425,0.05195,ebi-a-GCST90001472,rs71639910,A,G,0.0686,CD62L- CD86+ myeloid DC AC,TRUE,reported,igd
8.03E-06,1,120116588,3387,0.1553,0.03474,ebi-a-GCST90001472,rs61808511,G,T,0.1676,CD62L- CD86+ myeloid DC AC,TRUE,reported,igd
2.38E-06,1,163485197,3387,-0.6066,0.1283,ebi-a-GCST90001472,rs113995133,A,G,0.0103,CD62L- CD86+ myeloid DC AC,TRUE,reported,igd
1.00E-200,1,161526397,3387,0.9207,0.02691,ebi-a-GCST90001472,rs71632979,G,A,0.2449,CD62L- CD86+ myeloid DC AC,TRUE,reported,igd
8.54E-06,1,157964856,3387,0.1319,0.02958,ebi-a-GCST90001472,rs6656063,T,C,0.2499,CD62L- CD86+ myeloid DC AC,TRUE,reported,igd
3.13E-07,1,162042160,3387,-0.4223,0.08238,ebi-a-GCST90001472,rs77107932,C,A,0.0279,CD62L- CD86+ myeloid DC AC,TRUE,reported,igd
4.22E-09,1,160972255,3387,0.7645,0.1298,ebi-a-GCST90001472,rs143140559,T,C,0.0094,CD62L- CD86+ myeloid DC AC,TRUE,reported,igd
5.34E-06,2,4613050,3387,-0.2434,0.0534,ebi-a-GCST90001472,rs10779896,T,A,0.0633,CD62L- CD86+ myeloid DC AC,TRUE,reported,igd
6.81E-06,3,172101731,3387,-0.4935,0.1095,ebi-a-GCST90001472,rs146507670,T,C,0.0136,CD62L- CD86+ myeloid DC AC,TRUE,reported,igd
1.06E-06,3,364098,3387,-0.1544,0.03158,ebi-a-GCST90001472,rs162588,A,G,0.2046,CD62L- CD86+ myeloid DC AC,TRUE,reported,igd
9.12E-06,4,60446347,3387,-0.4201,0.09454,ebi-a-GCST90001472,rs144101090,A,T,0.0186,CD62L- CD86+ myeloid DC AC,TRUE,reported,igd
1.69E-06,6,73397623,3387,-0.691,0.1441,ebi-a-GCST90001472,rs112186537,T,C,0.0075,CD62L- CD86+ myeloid DC AC,TRUE,reported,igd
8.27E-06,7,11604044,3387,-1.385,0.3101,ebi-a-GCST90001472,rs117044176,A,G,0.0016,CD62L- CD86+ myeloid DC AC,TRUE,reported,igd
4.81E-06,8,107693714,3387,-2.339,0.5107,ebi-a-GCST90001472,rs117690664,A,C,7.00E-04,CD62L- CD86+ myeloid DC AC,TRUE,reported,igd
9.19E-06,8,1144980,3387,-0.4885,0.11,ebi-a-GCST90001472,rs62489014,T,C,0.0133,CD62L- CD86+ myeloid DC AC,TRUE,reported,igd
8.75E-07,10,127556162,3387,0.2686,0.05451,ebi-a-GCST90001472,rs139956891,G,A,0.0616,CD62L- CD86+ myeloid DC AC,TRUE,reported,igd
7.35E-06,12,48157703,3387,-0.3134,0.06979,ebi-a-GCST90001472,rs11830537,T,C,0.0371,CD62L- CD86+ myeloid DC AC,TRUE,reported,igd
4.46E-06,22,48479731,3387,0.1435,0.03123,ebi-a-GCST90001472,rs135299,A,G,0.2166,CD62L- CD86+ myeloid DC AC,TRUE,reported,igd
2.49E-06,1,2897093,3410,-0.1283,0.02719,ebi-a-GCST90001473,rs2788088,A,G,0.6886,CD62L- CD86+ myeloid DC %DC,TRUE,reported,igd
4.97E-07,1,161035780,3410,0.3215,0.06383,ebi-a-GCST90001473,rs147678401,A,G,0.0437,CD62L- CD86+ myeloid DC %DC,TRUE,reported,igd
3.16E-16,1,161937774,3410,0.4245,0.05172,ebi-a-GCST90001473,rs71639910,A,G,0.0688,CD62L- CD86+ myeloid DC %DC,TRUE,reported,igd
3.54E-07,1,163485197,3410,-0.6516,0.1277,ebi-a-GCST90001473,rs113995133,A,G,0.0103,CD62L- CD86+ myeloid DC %DC,TRUE,reported,igd
4.48E-06,1,115108914,3410,-0.1706,0.03712,ebi-a-GCST90001473,rs6537835,A,G,0.8488,CD62L- CD86+ myeloid DC %DC,TRUE,reported,igd
5.00E-06,1,147922051,3410,0.5118,0.1119,ebi-a-GCST90001473,rs79078281,G,A,0.017,CD62L- CD86+ myeloid DC %DC,TRUE,reported,igd
2.65E-29,1,161561151,3410,-0.4505,0.03971,ebi-a-GCST90001473,rs74341264,A,G,0.1218,CD62L- CD86+ myeloid DC %DC,TRUE,reported,igd
1.00E-200,1,161526397,3410,0.929,0.0268,ebi-a-GCST90001473,rs71632979,G,A,0.2447,CD62L- CD86+ myeloid DC %DC,TRUE,reported,igd
2.31E-07,1,162042160,3410,-0.4247,0.08194,ebi-a-GCST90001473,rs77107932,C,A,0.028,CD62L- CD86+ myeloid DC %DC,TRUE,reported,igd
3.88E-08,1,160972255,3410,0.71,0.1289,ebi-a-GCST90001473,rs143140559,T,C,0.0094,CD62L- CD86+ myeloid DC %DC,TRUE,reported,igd
5.00E-06,2,4613050,3410,-0.2429,0.05312,ebi-a-GCST90001473,rs10779896,T,A,0.0632,CD62L- CD86+ myeloid DC %DC,TRUE,reported,igd
7.10E-06,3,364098,3410,-0.1411,0.03136,ebi-a-GCST90001473,rs162588,A,G,0.2048,CD62L- CD86+ myeloid DC %DC,TRUE,reported,igd
7.49E-07,8,107693714,3410,-2.506,0.5056,ebi-a-GCST90001473,rs117690664,A,C,7.00E-04,CD62L- CD86+ myeloid DC %DC,TRUE,reported,igd
7.56E-06,8,40841454,3410,0.5823,0.1299,ebi-a-GCST90001473,rs144030104,T,C,0.0101,CD62L- CD86+ myeloid DC %DC,TRUE,reported,igd
6.85E-06,8,60780923,3410,0.1382,0.03068,ebi-a-GCST90001473,rs72659736,T,G,0.2557,CD62L- CD86+ myeloid DC %DC,TRUE,reported,igd
6.66E-06,10,127556162,3410,0.244,0.0541,ebi-a-GCST90001473,rs139956891,G,A,0.0616,CD62L- CD86+ myeloid DC %DC,TRUE,reported,igd
3.19E-06,12,77743499,3410,0.1553,0.03329,ebi-a-GCST90001473,rs4761369,T,C,0.1861,CD62L- CD86+ myeloid DC %DC,TRUE,reported,igd
9.03E-06,12,106818887,3410,0.4006,0.0901,ebi-a-GCST90001473,rs113704374,G,C,0.0218,CD62L- CD86+ myeloid DC %DC,TRUE,reported,igd
4.38E-06,20,3013136,3410,0.1195,0.02597,ebi-a-GCST90001473,rs500809,A,G,0.5667,CD62L- CD86+ myeloid DC %DC,TRUE,reported,igd
5.18E-06,22,48474288,3410,-0.1396,0.03059,ebi-a-GCST90001473,rs5767014,C,T,0.7776,CD62L- CD86+ myeloid DC %DC,TRUE,reported,igd
3.86E-06,1,181160955,3410,-0.2262,0.04889,ebi-a-GCST90001474,rs10910893,T,G,0.0707,Plasmacytoid DC %DC,TRUE,reported,igd
5.11E-08,1,160353789,3410,-0.3966,0.07264,ebi-a-GCST90001474,rs143032729,G,A,0.0326,Plasmacytoid DC %DC,TRUE,reported,igd
1.12E-10,1,161561151,3410,0.2502,0.03866,ebi-a-GCST90001474,rs74341264,A,G,0.1218,Plasmacytoid DC %DC,TRUE,reported,igd
1.97E-92,1,161520931,3410,-0.5887,0.02799,ebi-a-GCST90001474,rs56199187,T,C,0.2441,Plasmacytoid DC %DC,TRUE,reported,igd
2.52E-07,2,111876941,3410,0.1305,0.02526,ebi-a-GCST90001474,rs7593638,C,A,0.4749,Plasmacytoid DC %DC,TRUE,reported,igd
8.76E-06,2,136580287,3410,0.1236,0.02777,ebi-a-GCST90001474,rs2164210,C,T,0.3238,Plasmacytoid DC %DC,TRUE,reported,igd
3.78E-06,3,20754619,3410,0.2108,0.04552,ebi-a-GCST90001474,rs62234997,G,A,0.085,Plasmacytoid DC %DC,TRUE,reported,igd
2.21E-06,3,151963160,3410,-0.2775,0.05854,ebi-a-GCST90001474,rs62272723,T,G,0.0501,Plasmacytoid DC %DC,TRUE,reported,igd
4.48E-06,3,384169,3410,0.1657,0.03607,ebi-a-GCST90001474,rs11715127,C,G,0.1276,Plasmacytoid DC %DC,TRUE,reported,igd
1.00E-05,5,179156449,3410,0.184,0.04158,ebi-a-GCST90001474,rs7566,C,T,0.9029,Plasmacytoid DC %DC,TRUE,reported,igd
2.91E-06,6,22056131,3410,-0.1221,0.02607,ebi-a-GCST90001474,rs196051,G,A,0.3971,Plasmacytoid DC %DC,TRUE,reported,igd
2.25E-10,7,50307710,3410,-0.1835,0.02885,ebi-a-GCST90001474,rs876036,C,T,0.2645,Plasmacytoid DC %DC,TRUE,reported,igd
1.14E-06,7,14195723,3410,0.6212,0.1274,ebi-a-GCST90001474,rs78726632,C,G,0.0097,Plasmacytoid DC %DC,TRUE,reported,igd
4.66E-06,9,110238601,3410,-0.2853,0.06219,ebi-a-GCST90001474,rs4398989,A,G,0.0422,Plasmacytoid DC %DC,TRUE,reported,igd
9.85E-06,9,99462625,3410,-0.2618,0.05913,ebi-a-GCST90001474,rs10759202,A,G,0.0477,Plasmacytoid DC %DC,TRUE,reported,igd
6.93E-07,10,122700529,3410,-0.1258,0.0253,ebi-a-GCST90001474,rs4752481,T,G,0.4535,Plasmacytoid DC %DC,TRUE,reported,igd
3.26E-06,10,133341271,3410,-1.939,0.4161,ebi-a-GCST90001474,rs79053113,T,C,9.00E-04,Plasmacytoid DC %DC,TRUE,reported,igd
5.31E-06,11,107542351,3410,-0.868,0.1904,ebi-a-GCST90001474,rs607867,C,G,0.0048,Plasmacytoid DC %DC,TRUE,reported,igd
7.05E-06,11,108509865,3410,0.679,0.1509,ebi-a-GCST90001474,rs75812106,T,C,0.007,Plasmacytoid DC %DC,TRUE,reported,igd
8.32E-06,12,61698548,3410,0.1222,0.02739,ebi-a-GCST90001474,rs28595889,T,A,0.677,Plasmacytoid DC %DC,TRUE,reported,igd
4.92E-06,12,108726677,3410,0.1338,0.02924,ebi-a-GCST90001474,rs10735429,G,A,0.7411,Plasmacytoid DC %DC,TRUE,reported,igd
6.00E-06,13,44765322,3410,-0.2075,0.04577,ebi-a-GCST90001474,rs73180904,T,C,0.0842,Plasmacytoid DC %DC,TRUE,reported,igd
6.78E-06,15,50067248,3410,0.3577,0.07936,ebi-a-GCST90001474,rs690924,T,C,0.0264,Plasmacytoid DC %DC,TRUE,reported,igd
7.24E-06,17,77544550,3410,0.2104,0.04683,ebi-a-GCST90001474,rs12951038,T,C,0.0745,Plasmacytoid DC %DC,TRUE,reported,igd
1.24E-06,20,56242563,3410,-0.1217,0.02505,ebi-a-GCST90001474,rs203393,A,G,0.5792,Plasmacytoid DC %DC,TRUE,reported,igd
9.60E-06,1,70942862,3595,0.1622,0.0366,ebi-a-GCST90001475,rs76950373,C,T,0.1367,HLA DR++ monocyte %monocyte,TRUE,reported,igd
2.85E-06,1,19059471,3595,-0.1231,0.02626,ebi-a-GCST90001475,rs9439731,C,T,0.3644,HLA DR++ monocyte %monocyte,TRUE,reported,igd
8.53E-06,1,166381821,3595,0.1374,0.03081,ebi-a-GCST90001475,rs7538058,G,T,0.7944,HLA DR++ monocyte %monocyte,TRUE,reported,igd
3.85E-06,2,217877436,3595,-1.812,0.3917,ebi-a-GCST90001475,rs116670542,A,G,8.00E-04,HLA DR++ monocyte %monocyte,TRUE,reported,igd
8.31E-08,2,106940570,3595,-0.5052,0.09405,ebi-a-GCST90001475,rs187260865,T,C,0.0185,HLA DR++ monocyte %monocyte,TRUE,reported,igd
7.75E-06,2,39734023,3595,-0.2782,0.06213,ebi-a-GCST90001475,rs17023874,T,C,0.0421,HLA DR++ monocyte %monocyte,TRUE,reported,igd
9.57E-06,3,3233271,3595,-0.1735,0.03914,ebi-a-GCST90001475,rs7624992,T,C,0.1139,HLA DR++ monocyte %monocyte,TRUE,reported,igd
9.83E-06,3,180110875,3595,0.2039,0.04605,ebi-a-GCST90001475,rs2878953,T,C,0.0771,HLA DR++ monocyte %monocyte,TRUE,reported,igd
3.91E-10,6,31394424,3595,-0.2295,0.03657,ebi-a-GCST90001475,rs62395272,T,C,0.2819,HLA DR++ monocyte %monocyte,TRUE,reported,igd
5.37E-23,6,32581059,3595,-0.3029,0.03046,ebi-a-GCST90001475,rs9271281,T,C,0.5808,HLA DR++ monocyte %monocyte,TRUE,reported,igd
1.68E-14,6,32594188,3595,-0.2475,0.03213,ebi-a-GCST90001475,rs9271768,G,A,0.4356,HLA DR++ monocyte %monocyte,TRUE,reported,igd
5.86E-11,6,32736005,3595,-0.1923,0.02928,ebi-a-GCST90001475,rs9296042,T,C,0.5013,HLA DR++ monocyte %monocyte,TRUE,reported,igd
1.35E-10,6,32223191,3595,0.3326,0.05164,ebi-a-GCST90001475,rs9469094,C,G,0.0861,HLA DR++ monocyte %monocyte,TRUE,reported,igd
6.64E-07,6,15221128,3595,0.2678,0.05377,ebi-a-GCST90001475,rs116322630,T,C,0.0633,HLA DR++ monocyte %monocyte,TRUE,reported,igd
9.67E-06,6,109646216,3595,0.1173,0.02647,ebi-a-GCST90001475,rs2090888,T,A,0.6394,HLA DR++ monocyte %monocyte,TRUE,reported,igd
4.20E-06,8,3175873,3595,-0.1283,0.02784,ebi-a-GCST90001475,rs2113347,C,G,0.2826,HLA DR++ monocyte %monocyte,TRUE,reported,igd
8.39E-06,10,10550265,3595,-0.5588,0.1253,ebi-a-GCST90001475,rs61835728,T,C,0.0103,HLA DR++ monocyte %monocyte,TRUE,reported,igd
9.26E-06,12,51947803,3595,0.5024,0.1131,ebi-a-GCST90001475,rs150066324,T,A,0.0129,HLA DR++ monocyte %monocyte,TRUE,reported,igd
5.35E-07,12,112684221,3595,-0.1366,0.02719,ebi-a-GCST90001475,rs7953257,T,A,0.531,HLA DR++ monocyte %monocyte,TRUE,reported,igd
2.94E-06,14,81293101,3595,0.5761,0.123,ebi-a-GCST90001475,rs12436392,C,T,0.9897,HLA DR++ monocyte %monocyte,TRUE,reported,igd
2.68E-06,18,35262843,3595,-0.1742,0.03706,ebi-a-GCST90001475,rs62083470,C,T,0.1305,HLA DR++ monocyte %monocyte,TRUE,reported,igd
5.65E-06,19,41033109,3595,0.1843,0.04055,ebi-a-GCST90001475,rs10410907,T,C,0.1067,HLA DR++ monocyte %monocyte,TRUE,reported,igd
2.67E-06,20,61265397,3595,-0.3757,0.07989,ebi-a-GCST90001475,rs6010756,C,A,0.0243,HLA DR++ monocyte %monocyte,TRUE,reported,igd
1.62E-07,1,19059473,3595,-0.1324,0.02523,ebi-a-GCST90001476,rs9439732,T,A,0.4732,HLA DR++ monocyte %leukocyte,TRUE,reported,igd
3.52E-06,1,248035843,3595,-0.7033,0.1514,ebi-a-GCST90001476,rs35478452,C,G,0.0065,HLA DR++ monocyte %leukocyte,TRUE,reported,igd
8.93E-07,2,106954936,3595,-0.4683,0.09513,ebi-a-GCST90001476,rs115589615,T,C,0.0175,HLA DR++ monocyte %leukocyte,TRUE,reported,igd
3.72E-11,6,32594188,3595,-0.2168,0.03267,ebi-a-GCST90001476,rs9271768,G,A,0.4356,HLA DR++ monocyte %leukocyte,TRUE,reported,igd
1.07E-06,6,31394424,3595,-0.1829,0.03742,ebi-a-GCST90001476,rs62395272,T,C,0.2819,HLA DR++ monocyte %leukocyte,TRUE,reported,igd
7.44E-18,6,32561424,3595,-0.2715,0.03137,ebi-a-GCST90001476,rs9270591,T,C,0.5793,HLA DR++ monocyte %leukocyte,TRUE,reported,igd
6.34E-08,6,32736005,3595,-0.1611,0.02972,ebi-a-GCST90001476,rs9296042,T,C,0.5013,HLA DR++ monocyte %leukocyte,TRUE,reported,igd
6.64E-06,21,34394714,3595,1.447,0.3206,ebi-a-GCST90001476,rs76115039,A,T,0.0017,HLA DR++ monocyte %leukocyte,TRUE,reported,igd
9.20E-06,22,48806386,3595,0.1791,0.04031,ebi-a-GCST90001476,rs9615878,A,G,0.1097,HLA DR++ monocyte %leukocyte,TRUE,reported,igd
8.27E-06,1,160126020,3579,0.2562,0.05738,ebi-a-GCST90001477,rs12410580,A,G,0.0482,HLA DR++ monocyte AC,TRUE,reported,igd
7.81E-06,1,165314847,3579,0.1115,0.0249,ebi-a-GCST90001477,rs10753675,T,C,0.5617,HLA DR++ monocyte AC,TRUE,reported,igd
5.98E-07,2,106954936,3579,-0.4684,0.09367,ebi-a-GCST90001477,rs115589615,T,C,0.0176,HLA DR++ monocyte AC,TRUE,reported,igd
4.03E-07,3,154844527,3579,-0.9382,0.1848,ebi-a-GCST90001477,rs138955284,T,G,0.0047,HLA DR++ monocyte AC,TRUE,reported,igd
1.75E-06,3,197226213,3579,0.3833,0.08005,ebi-a-GCST90001477,rs114141703,A,C,0.025,HLA DR++ monocyte AC,TRUE,reported,igd
4.21E-06,4,109128418,3579,0.1903,0.04129,ebi-a-GCST90001477,rs74827437,G,A,0.1018,HLA DR++ monocyte AC,TRUE,reported,igd
6.48E-06,5,65872759,3579,0.8519,0.1886,ebi-a-GCST90001477,rs12659610,A,G,0.0043,HLA DR++ monocyte AC,TRUE,reported,igd
4.98E-06,6,147436169,3579,-0.2957,0.06466,ebi-a-GCST90001477,rs73576356,T,A,0.0379,HLA DR++ monocyte AC,TRUE,reported,igd
2.66E-08,6,32605578,3579,-0.1649,0.02958,ebi-a-GCST90001477,rs9272459,A,G,0.5423,HLA DR++ monocyte AC,TRUE,reported,igd
5.79E-07,6,31394424,3579,-0.1767,0.0353,ebi-a-GCST90001477,rs62395272,T,C,0.2812,HLA DR++ monocyte AC,TRUE,reported,igd
1.67E-14,6,32662533,3579,0.2356,0.03057,ebi-a-GCST90001477,rs9275271,C,T,0.6292,HLA DR++ monocyte AC,TRUE,reported,igd
7.59E-06,6,127699589,3579,-1.116,0.2489,ebi-a-GCST90001477,rs112700313,T,C,0.0022,HLA DR++ monocyte AC,TRUE,reported,igd
2.83E-07,7,106771703,3579,0.1685,0.03275,ebi-a-GCST90001477,rs28610544,T,C,0.1692,HLA DR++ monocyte AC,TRUE,reported,igd
5.31E-06,7,45664941,3579,1.226,0.269,ebi-a-GCST90001477,rs117433119,C,A,0.0022,HLA DR++ monocyte AC,TRUE,reported,igd
5.62E-06,8,127636944,3579,-0.1396,0.03069,ebi-a-GCST90001477,rs16901587,A,G,0.202,HLA DR++ monocyte AC,TRUE,reported,igd
8.23E-06,9,25608163,3579,0.1193,0.02672,ebi-a-GCST90001477,rs35842632,T,G,0.2923,HLA DR++ monocyte AC,TRUE,reported,igd
7.00E-06,9,66536402,3579,0.3959,0.08798,ebi-a-GCST90001477,rs4244738,G,A,0.9719,HLA DR++ monocyte AC,TRUE,reported,igd
6.40E-08,12,111865049,3579,-0.1431,0.02641,ebi-a-GCST90001477,rs7310615,G,C,0.5222,HLA DR++ monocyte AC,TRUE,reported,igd
3.72E-06,12,50914563,3579,-0.3396,0.07329,ebi-a-GCST90001477,rs11169475,A,G,0.0296,HLA DR++ monocyte AC,TRUE,reported,igd
1.34E-06,13,114508277,3579,-1.644,0.3396,ebi-a-GCST90001477,rs111801150,G,A,0.0013,HLA DR++ monocyte AC,TRUE,reported,igd
2.28E-06,16,73388512,3579,0.2123,0.04485,ebi-a-GCST90001477,rs55952218,A,G,0.0807,HLA DR++ monocyte AC,TRUE,reported,igd
2.11E-06,16,69003214,3579,-1.803,0.3795,ebi-a-GCST90001477,rs183181627,C,A,0.001,HLA DR++ monocyte AC,TRUE,reported,igd
4.49E-06,17,34011303,3579,-1.754,0.3818,ebi-a-GCST90001477,rs34795364,C,G,0.0011,HLA DR++ monocyte AC,TRUE,reported,igd
2.03E-06,17,76469857,3579,-0.2801,0.05887,ebi-a-GCST90001477,rs139181645,G,C,0.0451,HLA DR++ monocyte AC,TRUE,reported,igd
2.15E-06,19,46392004,3579,0.1874,0.03947,ebi-a-GCST90001477,rs61289229,T,C,0.1133,HLA DR++ monocyte AC,TRUE,reported,igd
3.59E-06,22,22750190,3579,-0.3484,0.07506,ebi-a-GCST90001477,rs5995959,T,C,0.0323,HLA DR++ monocyte AC,TRUE,reported,igd
3.74E-06,1,26999658,3437,1.241,0.2679,ebi-a-GCST90001478,rs181741769,C,T,0.002,CD4 Treg %CD4,TRUE,reported,igd
1.32E-06,2,161139489,3437,-0.3267,0.06743,ebi-a-GCST90001478,rs13410035,T,C,0.0346,CD4 Treg %CD4,TRUE,reported,igd
5.34E-06,2,30532493,3437,0.5648,0.1239,ebi-a-GCST90001478,rs17009374,T,C,0.0103,CD4 Treg %CD4,TRUE,reported,igd
8.30E-06,3,4602747,3437,-0.1117,0.02502,ebi-a-GCST90001478,rs4685760,C,G,0.4693,CD4 Treg %CD4,TRUE,reported,igd
8.31E-06,5,90356197,3437,-0.1134,0.0254,ebi-a-GCST90001478,rs12186662,G,A,0.6123,CD4 Treg %CD4,TRUE,reported,igd
4.58E-06,6,163753664,3437,-0.307,0.06687,ebi-a-GCST90001478,rs77142596,T,C,0.0371,CD4 Treg %CD4,TRUE,reported,igd
4.66E-06,6,32449726,3437,-0.1531,0.03337,ebi-a-GCST90001478,rs2187822,C,A,0.3251,CD4 Treg %CD4,TRUE,reported,igd
2.83E-06,7,148149143,3437,0.3869,0.0825,ebi-a-GCST90001478,rs191172032,A,G,0.0253,CD4 Treg %CD4,TRUE,reported,igd
5.62E-07,7,37406370,3437,0.1876,0.03743,ebi-a-GCST90001478,rs77615103,A,C,0.1484,CD4 Treg %CD4,TRUE,reported,igd
7.27E-06,8,10768753,3437,0.1934,0.04306,ebi-a-GCST90001478,rs138899232,T,G,0.112,CD4 Treg %CD4,TRUE,reported,igd
1.11E-12,10,6134869,3437,0.2422,0.0339,ebi-a-GCST90001478,rs1571025,G,A,0.1766,CD4 Treg %CD4,TRUE,reported,igd
3.34E-08,10,6078079,3437,0.2173,0.03926,ebi-a-GCST90001478,rs6602392,A,C,0.1155,CD4 Treg %CD4,TRUE,reported,igd
7.56E-06,11,128174781,3437,-0.1478,0.03295,ebi-a-GCST90001478,rs73018933,A,G,0.1785,CD4 Treg %CD4,TRUE,reported,igd
1.52E-07,12,23501010,3437,-0.2858,0.05432,ebi-a-GCST90001478,rs77071786,C,G,0.0598,CD4 Treg %CD4,TRUE,reported,igd
4.79E-06,14,56535269,3437,1.04,0.227,ebi-a-GCST90001478,rs149595513,T,C,0.0031,CD4 Treg %CD4,TRUE,reported,igd
5.48E-06,14,25035095,3437,-0.2227,0.04891,ebi-a-GCST90001478,rs146090095,T,A,0.0708,CD4 Treg %CD4,TRUE,reported,igd
9.77E-06,16,84427121,3437,-0.1713,0.03867,ebi-a-GCST90001478,rs79028902,T,C,0.1251,CD4 Treg %CD4,TRUE,reported,igd
3.38E-06,17,30183388,3437,0.2845,0.06114,ebi-a-GCST90001478,rs72821912,T,C,0.045,CD4 Treg %CD4,TRUE,reported,igd
1.08E-06,19,47667326,3437,-0.1357,0.02779,ebi-a-GCST90001478,rs2909902,A,T,0.2784,CD4 Treg %CD4,TRUE,reported,igd
4.57E-06,20,39570656,3437,0.1213,0.02643,ebi-a-GCST90001478,rs6016476,G,A,0.3688,CD4 Treg %CD4,TRUE,reported,igd
2.15E-06,3,144158111,3437,-1.849,0.3895,ebi-a-GCST90001479,rs79327855,T,C,9.00E-04,CD4 Treg %T cell,TRUE,reported,igd
7.22E-07,5,153002618,3437,0.3211,0.06468,ebi-a-GCST90001479,rs76239041,A,G,0.0412,CD4 Treg %T cell,TRUE,reported,igd
6.11E-06,6,12155899,3437,0.1335,0.02947,ebi-a-GCST90001479,rs219948,A,G,0.262,CD4 Treg %T cell,TRUE,reported,igd
1.42E-06,6,29902327,3437,-0.1628,0.0337,ebi-a-GCST90001479,rs2975007,T,G,0.4342,CD4 Treg %T cell,TRUE,reported,igd
4.56E-06,6,164597687,3437,0.1181,0.02572,ebi-a-GCST90001479,rs971864,T,C,0.4588,CD4 Treg %T cell,TRUE,reported,igd
8.49E-06,7,81108132,3437,-1.047,0.2348,ebi-a-GCST90001479,rs115707165,T,C,0.0033,CD4 Treg %T cell,TRUE,reported,igd
9.87E-06,8,34560021,3437,0.46,0.1039,ebi-a-GCST90001479,rs28445004,C,T,0.0148,CD4 Treg %T cell,TRUE,reported,igd
1.99E-06,10,6078079,3437,0.1917,0.04025,ebi-a-GCST90001479,rs6602392,A,C,0.1155,CD4 Treg %T cell,TRUE,reported,igd
[truncated: 16,623 more rows]
