# Supplementary material for: Immune Cells as Mediators of Lipidome Influence on Osteoporosis: Evidence from a Mediation Analysis
Source: Diagnostics (Basel). 2025 May 20;15(10):1287. doi: 10.3390/diagnostics15101287 (PMC12109629; doi:10.3390/diagnostics15101287)
Supplement: Supplementary file 1 [file diagnostics-15-01287-s001.zip › Supplementary data files/Supplementary Table S4.xlsx]

## Sheet: Causal effects of immune cells 
Supplementary Table4A Causal effects of immune cells on osteoporosis
Traits	Methods	Beta	Low	Up	P
IgD- CD38dim %B cell	MR Egger	0.0570827	0.0259001	0.0882653	0.0016383
	Weighted median	0.0593653	0.0201903	0.0985404	0.00297649
	Inverse variance weighted	0.0510379	0.0250202	0.0770557	0.000120624
	Simple mode	0.0299727	-0.0376092	0.0975545	0.393684
	Weighted mode	0.0568096	0.0202277	0.0933916	0.00576514
IgD+ CD38dim %lymphocyte	MR Egger	-0.0399284	-0.0638605	-0.0159963	0.00263603
	Weighted median	-0.0233221	-0.0607877	0.0141435	0.222431
	Inverse variance weighted	-0.0302198	-0.0509567	-0.00948294	0.00428604
	Simple mode	-0.0481517	-0.128441	0.0321372	0.248478
	Weighted mode	-0.0273724	-0.0521562	-0.00258858	0.0379764
CD11c+ CD62L- monocyte %monocyte	MR Egger	-0.048583	-0.169408	0.0722423	0.442914
	Weighted median	-0.0876035	-0.17582	0.000612944	0.0516089
	Inverse variance weighted	-0.0874752	-0.148063	-0.0268878	0.00465744
	Simple mode	-0.149534	-0.290345	-0.00872245	0.0538149
	Weighted mode	-0.123406	-0.232994	-0.0138185	0.0422564
HLA DR++ monocyte %leukocyte	MR Egger	0.128536	-0.0175751	0.274647	0.135429
	Weighted median	0.156186	0.0651016	0.247271	0.000776932
	Inverse variance weighted	0.152368	0.0811899	0.223546	2.72048e-05
	Simple mode	0.209513	0.0650969	0.35393	0.0249199
	Weighted mode	0.209513	0.107335	0.311692	0.00506656
CD8br %leukocyte	MR Egger	0.0777826	-0.150247	0.305813	0.515467
	Weighted median	0.0801309	-0.0174909	0.177753	0.107654
	Inverse variance weighted	0.111122	0.0301466	0.192098	0.00715177
	Simple mode	0.0200615	-0.121832	0.161955	0.785743
	Weighted mode	0.0610485	-0.0549834	0.17708	0.319922
HLA DR+ CD4+ %lymphocyte	MR Egger	0.0699483	-0.108834	0.248731	0.453691
	Weighted median	0.116562	0.0164319	0.216693	0.0225102
	Inverse variance weighted	0.139795	0.0578859	0.221704	0.000822367
	Simple mode	0.0752716	-0.0781092	0.228652	0.348859
	Weighted mode	0.103237	-0.00388375	0.210357	0.0751218
HLA DR+ NK AC	MR Egger	-0.0629209	-0.158746	0.032904	0.218973
	Weighted median	-0.0814285	-0.15555	-0.00730669	0.0313022
	Inverse variance weighted	-0.0778781	-0.134595	-0.0211614	0.00711759
	Simple mode	-0.16648	-0.317843	-0.015116	0.0477526
	Weighted mode	-0.0827709	-0.159463	-0.00607829	0.0515441
CD16-CD56 on NK	MR Egger	-0.0233343	-0.0972038	0.0505353	0.541216
	Weighted median	-0.0209849	-0.0739184	0.0319486	0.437147
	Inverse variance weighted	-0.0497609	-0.0857624	-0.0137594	0.00674675
	Simple mode	-0.0322735	-0.118377	0.0538299	0.468884
	Weighted mode	-0.0158536	-0.0716891	0.039982	0.582446
HLA DR on CD14+ CD16- monocyte	MR Egger	0.0893876	0.0228815	0.155894	0.0158985
	Weighted median	0.0992862	0.0531908	0.145382	2.42464e-05
	Inverse variance weighted	0.0979275	0.0630665	0.132788	3.67488e-08
	Simple mode	0.117548	0.026945	0.208151	0.0189338
	Weighted mode	0.101417	0.0598622	0.142972	0.000100092
HLA DR on CD14+ monocyte	MR Egger	0.0927426	0.0215926	0.163893	0.01936
	Weighted median	0.102396	0.0559484	0.148844	1.55394e-05
	Inverse variance weighted	0.0965995	0.0605873	0.132612	1.46e-07
	Simple mode	0.11255	0.0257097	0.199391	0.0194795
	Weighted mode	0.105354	0.0598706	0.150838	0.000199333
HLA DR on monocyte	MR Egger	0.0223259	-0.0416995	0.0863512	0.504738
	Weighted median	0.077304	0.0283493	0.126259	0.00196797
	Inverse variance weighted	0.0547233	0.0179471	0.0914994	0.00353985
	Simple mode	0.0864513	0.00351422	0.169388	0.0578795
	Weighted mode	0.0895949	0.0334518	0.145738	0.00649016
SSC-A on HLA DR+ T cell	MR Egger	0.0783822	-0.0347803	0.191545	0.191369
	Weighted median	0.0528859	-0.0211149	0.126887	0.16129
	Inverse variance weighted	0.076659	0.0204382	0.13288	0.00752819
	Simple mode	0.0625151	-0.0637321	0.188762	0.343965
	Weighted mode	0.0464877	-0.0355519	0.128527	0.280585
HLA DR on plasmacytoid DC	MR Egger	0.0652464	0.0185112	0.111982	0.012723
	Weighted median	0.0972975	0.0559261	0.138669	4.0356e-06
	Inverse variance weighted	0.048487	0.0166098	0.0803641	0.00287056
	Simple mode	0.00737558	-0.0772448	0.091996	0.865989
	Weighted mode	0.0890741	0.0533276	0.124821	7.88636e-05
HLA DR on DC	MR Egger	0.0896543	0.0141684	0.16514	0.033362
	Weighted median	0.0935277	0.0522346	0.134821	9.02365e-06
	Inverse variance weighted	0.0693445	0.0249526	0.113737	0.00220077
	Simple mode	0.0506884	-0.0431052	0.144482	0.304312
	Weighted mode	0.0976456	0.0582558	0.137035	0.000147406
HLA DR on CD33br HLA DR+ CD14dim	MR Egger	0.0362336	-0.0264371	0.0989042	0.272003
	Weighted median	0.0273106	-0.0271768	0.0817981	0.325899
	Inverse variance weighted	0.0576278	0.0207731	0.0944824	0.00217847
	Simple mode	0.101983	-0.00619918	0.210165	0.0802778
	Weighted mode	0.00218466	-0.0622741	0.0666434	0.94773

## Sheet: imm_ivw_filter_MRresult1
Supplementary Table4B Immune Cells and Osteoporosis Mendelian Randomization Results
id	id.exposure	id.outcome	outcome	exposure	Traits	method	nsnp	b	se	pval	lo_ci	up_ci	or	or_lci95	or_uci95	Trait	Statistical_trait_name	Panel	CatalogID	Trait_type	download_url
ebi-a-GCST90001428	LNqkMg	w4Ilon	OSTEOPOROSIS	ebi-a-GCST90001428	IgD- CD38dim %B cell	Inverse variance weighted	24	0.0510379	0.0132743	0.000120624	0.0250202	0.0770557	1.05236	1.02534	1.0801	IgD- CD38dim %B cell	BC_Trait5	B cell	GCST90001428	Relative count	https://gwas.mrcieu.ac.uk/files/ebi-a-GCST90001428/ebi-a-GCST90001428.vcf.gz
ebi-a-GCST90001430	c5bjYG	w4Ilon	OSTEOPOROSIS	ebi-a-GCST90001430	IgD+ CD38dim %lymphocyte	Inverse variance weighted	33	-0.0302198	0.01058	0.00428604	-0.0509567	-0.00948294	0.970232	0.95032	0.990562	IgD+ CD38dim %lymphocyte	BC_Trait51	B cell	GCST90001430	Relative count	https://gwas.mrcieu.ac.uk/files/ebi-a-GCST90001430/ebi-a-GCST90001430.vcf.gz
ebi-a-GCST90001453	Ey2bS0	w4Ilon	OSTEOPOROSIS	ebi-a-GCST90001453	CD11c+ CD62L- monocyte %monocyte	Inverse variance weighted	17	-0.0874752	0.0309119	0.00465744	-0.148063	-0.0268878	0.916242	0.862377	0.97347	CD11c+ CD62L- monocyte %monocyte	DC_Trait531	cDC	GCST90001453	Relative count	https://gwas.mrcieu.ac.uk/files/ebi-a-GCST90001453/ebi-a-GCST90001453.vcf.gz
ebi-a-GCST90001476	jjjVwS	w4Ilon	OSTEOPOROSIS	ebi-a-GCST90001476	HLA DR++ monocyte %leukocyte	Inverse variance weighted	8	0.152368	0.0363155	2.72E-05	0.0811899	0.223546	1.16459	1.08458	1.2505	HLA DR++ monocyte %leukocyte	f_MONO_Trait504	TBNK	GCST90001476	Relative count	https://gwas.mrcieu.ac.uk/files/ebi-a-GCST90001476/ebi-a-GCST90001476.vcf.gz
ebi-a-GCST90001607	agoIJq	w4Ilon	OSTEOPOROSIS	ebi-a-GCST90001607	CD8br %leukocyte	Inverse variance weighted	15	0.111122	0.0413141	0.00715177	0.0301466	0.192098	1.11753	1.03061	1.21179	CD8br %leukocyte	TB_Trait517	TBNK	GCST90001607	Relative count	https://gwas.mrcieu.ac.uk/files/ebi-a-GCST90001607/ebi-a-GCST90001607.vcf.gz
ebi-a-GCST90001626	sywwMy	w4Ilon	OSTEOPOROSIS	ebi-a-GCST90001626	HLA DR+ CD4+ %lymphocyte	Inverse variance weighted	19	0.139795	0.0417902	0.000822367	0.0578859	0.221704	1.15004	1.05959	1.2482	HLA DR+ CD4+ %lymphocyte	TB_Trait544	TBNK	GCST90001626	Relative count	https://gwas.mrcieu.ac.uk/files/ebi-a-GCST90001626/ebi-a-GCST90001626.vcf.gz
ebi-a-GCST90001648	XX21fb	w4Ilon	OSTEOPOROSIS	ebi-a-GCST90001648	HLA DR+ NK AC	Inverse variance weighted	16	-0.0778781	0.0289371	0.00711759	-0.134595	-0.0211614	0.925077	0.87407	0.979061	HLA DR+ NK AC	TB_Trait569	TBNK	GCST90001648	Absolute count	https://gwas.mrcieu.ac.uk/files/ebi-a-GCST90001648/ebi-a-GCST90001648.vcf.gz
ebi-a-GCST90001884	AFDG96	w4Ilon	OSTEOPOROSIS	ebi-a-GCST90001884	CD16-CD56 on NK	Inverse variance weighted	28	-0.0497609	0.0183681	0.00674675	-0.0857624	-0.0137594	0.951457	0.917812	0.986335	CD16-CD56 on NK	Blue.585.42.TBNK.trait2	TBNK	GCST90001884	MFI	https://gwas.mrcieu.ac.uk/files/ebi-a-GCST90001884/ebi-a-GCST90001884.vcf.gz
ebi-a-GCST90001988	QUDEUG	w4Ilon	OSTEOPOROSIS	ebi-a-GCST90001988	HLA DR on CD14+ CD16- monocyte	Inverse variance weighted	22	0.0979275	0.0177862	3.67E-08	0.0630665	0.132788	1.10288	1.0651	1.14201	HLA DR on CD14+ CD16- monocyte	mono.trait21	Monocyte	GCST90001988	MFI	https://gwas.mrcieu.ac.uk/files/ebi-a-GCST90001988/ebi-a-GCST90001988.vcf.gz
ebi-a-GCST90001991	wmr7Q8	w4Ilon	OSTEOPOROSIS	ebi-a-GCST90001991	HLA DR on CD14+ monocyte	Inverse variance weighted	21	0.0965995	0.0183735	1.46E-07	0.0605873	0.132612	1.10142	1.06246	1.14181	HLA DR on CD14+ monocyte	mono.trait25	Monocyte	GCST90001991	MFI	https://gwas.mrcieu.ac.uk/files/ebi-a-GCST90001991/ebi-a-GCST90001991.vcf.gz
ebi-a-GCST90002010	Bfsanz	w4Ilon	OSTEOPOROSIS	ebi-a-GCST90002010	HLA DR on monocyte	Inverse variance weighted	17	0.0547233	0.0187633	0.00353985	0.0179471	0.0914994	1.05625	1.01811	1.09582	HLA DR on monocyte	mono.trait54	Monocyte	GCST90002010	MFI	https://gwas.mrcieu.ac.uk/files/ebi-a-GCST90002010/ebi-a-GCST90002010.vcf.gz
ebi-a-GCST90002083	IzV4PP	w4Ilon	OSTEOPOROSIS	ebi-a-GCST90002083	SSC-A on HLA DR+ T cell	Inverse variance weighted	20	0.076659	0.0286841	0.00752819	0.0204382	0.13288	1.07967	1.02065	1.14211	SSC-A on HLA DR+ T cell	SSC.TBNK.trait6	TBNK	GCST90002083	Morphological parameter	https://gwas.mrcieu.ac.uk/files/ebi-a-GCST90002083/ebi-a-GCST90002083.vcf.gz
ebi-a-GCST90002105	naaQTL	w4Ilon	OSTEOPOROSIS	ebi-a-GCST90002105	HLA DR on plasmacytoid DC	Inverse variance weighted	22	0.048487	0.0162639	0.00287056	0.0166098	0.0803641	1.04968	1.01675	1.08368	HLA DR on plasmacytoid DC	Violet.510.50.cDC.trait3	cDC	GCST90002105	MFI	https://gwas.mrcieu.ac.uk/files/ebi-a-GCST90002105/ebi-a-GCST90002105.vcf.gz
ebi-a-GCST90002106	36P96A	w4Ilon	OSTEOPOROSIS	ebi-a-GCST90002106	HLA DR on DC	Inverse variance weighted	18	0.0693445	0.022649	0.00220077	0.0249526	0.113737	1.07181	1.02527	1.12046	HLA DR on DC	Violet.510.50.cDC.trait4	cDC	GCST90002106	MFI	https://gwas.mrcieu.ac.uk/files/ebi-a-GCST90002106/ebi-a-GCST90002106.vcf.gz
ebi-a-GCST90002109	ZmIqZ1	w4Ilon	OSTEOPOROSIS	ebi-a-GCST90002109	HLA DR on CD33br HLA DR+ CD14dim	Inverse variance weighted	20	0.0576278	0.0188034	0.00217847	0.0207732	0.0944824	1.05932	1.02099	1.09909	HLA DR on CD33br HLA DR+ CD14dim	Violet.510.50.MDSC.trait4	Myeloid cell	GCST90002109	MFI	https://gwas.mrcieu.ac.uk/files/ebi-a-GCST90002109/ebi-a-GCST90002109.vcf.gz
